# Supplementary material for: Functional complementation between transcriptional methylation regulation and post-transcriptional microRNA regulation in the human genome
Source: BMC Genomics. 2011 Dec 23;12(Suppl 5):S15. doi: 10.1186/1471-2164-12-S5-S15 (PMC3287497; doi:10.1186/1471-2164-12-S5-S15)
Supplement: Additional file 1 — The gene expression intensities in germline tissues. Totally 6569 genes can be assigned the expression intensities in 64 tissues. CpGO/E was calculated for the promoter region (-1000 bp to +200 bp relative to the TSS) of each gene. [file 1471-2164-12-S5-S15-S1.xlsx]

## Sheet: Sheet1
Ensembl_GENE.ID	CpG OE_Ratio	FETAL.OVARY.11WK__11_A	FETAL.OVARY.12.9WK__11_A	FETAL.OVARY.12WK__11_A	FETAL.OVARY.13.6WK__11_A	FETAL.OVARY.13.6WK__11_B	FETAL.OVARY.13.9WK__11_A	FETAL.OVARY.14.4WK__11_A	FETAL.OVARY.16.1WK__11_A	FETAL.OVARY.16.4WK__11_A	FETAL.OVARY.16.9WK__11_A	FETAL.OVARY.16.9WK__11_B	FETAL.OVARY.17.1WK__11_A	FETAL.OVARY.18.1WK__11_A	FETAL.OVARY.9.1WK__11_A	FETAL.OVARY.9.6WK__11_A	FETAL.OVARY.9.6WK__11_B	FETAL.OVARY.9.6WK__11_C	FETAL.TESTIS.11.7WK__11_A	FETAL.TESTIS.11WK__11_A	FETAL.TESTIS.11WK__11_B	FETAL.TESTIS.12.6WK__11_A	FETAL.TESTIS.12WK__11_A	FETAL.TESTIS.13.6WK__11_A	FETAL.TESTIS.13.9WK__11_A	FETAL.TESTIS.13.9WK__11_B	FETAL.TESTIS.16.1WK__11_A	FETAL.TESTIS.16.1WK__11_B	FETAL.TESTIS.17.2WK__11_A	FETAL.TESTIS.18.6WK__11_A	FETAL.TESTIS.18.9WK__11_A	FETAL.TESTIS.19.9WK__11_A	FETAL.TESTIS.9.1WK__11_A	FETAL.TESTIS.9.9WK__11_A	FETAL.TESTIS.9WK__11_A	OOCYTE__10_A	OOCYTE__10_B	OOCYTE__10_C	OVARY__2_A	OVARY__3_A	OVARY__3_B	TESTIS.GERMCELL__3_A	TESTIS.GERMCELL__3_B	TESTIS.SEMINIFEROUS.TUBULE__3_A	TESTIS.SEMINIFEROUS.TUBULE__3_B	TESTIS.SEMINIFEROUS.TUBULE__9_A	TESTIS.SEMINIFEROUS.TUBULE__9_B	TESTIS.SPERMATID__9_A	TESTIS.SPERMATID__9_B
ENSG00000078808	1.07385	5.88614	6.73868	6.72139	6.87943	7.24624	7.14034	6.65291	6.13786	6.38159	6.79221	6.66992	6.78414	6.25341	6.58568	6.3271	6.72019	6.2854	7.21156	6.74638	6.84107	7.13038	6.70686	7.34546	7.35602	7.47718	6.71292	7.22336	6.69198	6.21248	6.44596	6.35916	6.84722	6.80844	6.84602	5.68688	5.91646	5.80028	8.96199	7.46572	7.2714	7.83167	7.21005	7.21376	7.50753	9.11715	9.22341	8.75719	8.23306
ENSG00000127054	0.675821	7.45761	7.8075	7.65253	7.54175	7.4498	7.73684	7.15699	7.62907	6.87988	7.5274	7.15858	6.74482	7.83557	7.8408	7.12781	7.58535	7.15379	7.59476	7.32334	6.59967	7.38531	6.4289	7.22767	7.34687	7.0132	6.99256	7.3786	6.51397	6.93367	7.2399	7.09548	7.41504	7.19828	7.60139	7.16536	7.33085	7.10267	8.67473	8.39437	8.43492	9.24206	8.5496	8.75138	9.34179	9.40544	9.4226	10.2865	10.3616
ENSG00000078369	0.858892	9.73189	9.70787	9.60281	9.66011	9.74877	9.57462	9.36133	9.556	9.47495	9.5368	9.54416	9.36523	9.35289	9.4401	9.25342	9.44799	9.54991	9.64696	9.44835	9.48363	9.57983	9.54367	9.68624	9.64301	9.78146	9.54113	9.66514	9.48977	9.59971	9.72073	9.39919	9.57605	9.40876	9.71025	10.4663	10.2538	9.6539	9.90053	7.84032	7.81491	8.4879	8.80592	7.58355	8.10146	9.74913	10.2116	9.42135	9.46366
ENSG00000205073	0.435549	6.01771	5.85631	5.15459	6.06923	5.83562	5.74556	5.9423	6.02958	6.03058	5.88108	5.60959	6.06975	5.96228	5.75947	4.85377	5.50565	5.32024	5.85413	5.80125	5.34527	6.01713	5.15766	6.17684	5.84533	5.55793	6.06952	5.50941	4.23857	5.97156	5.77995	5.28484	5.36763	5.41081	5.99774	7.05623	6.97306	6.54438	7.89743	8.55675	8.71038	8.87987	8.40665	8.76594	8.76594	7.48768	7.25945	8.29577	8.49154
ENSG00000157911	0.776161	7.22341	8.13694	8.1425	7.98913	7.34137	8.00688	8.05225	7.48982	7.91222	8.05236	7.44543	8.05089	7.30921	7.90076	7.62431	7.11356	6.99676	8.274	7.41103	7.50871	7.86219	7.45284	7.80684	8.15937	7.57919	7.60342	8.06133	7.65809	7.11726	7.07996	7.35647	7.37285	7.81136	7.35228	5.65986	5.7058	5.97786	5.98912	6.89714	6.48745	6.644	6.33664	6.7362	6.86027	8.03456	7.16424	8.82372	9.39282
ENSG00000157881	0.544955	6.23512	7.56012	7.43621	7.25742	7.59183	7.56975	7.16997	6.85018	6.95169	6.88289	6.32817	7.23604	7.00191	7.22632	7.1465	6.56489	6.68078	7.94964	7.17777	7.57687	7.3587	7.09599	7.48303	7.8646	7.73134	7.56775	7.41591	7.08081	6.87085	7.09998	7.2873	7.2087	7.04417	7.49988	5.68692	6.17402	6.76816	7.13316	6.6539	6.12218	6.604	7.01705	6.3849	6.66482	8.12198	7.78746	7.06385	6.56992
ENSG00000116213	0.914931	6.35882	7.42944	6.88933	6.87062	6.81014	7.50655	6.97014	7.01781	6.91711	7.30083	6.98491	7.01983	7.65577	6.66176	6.19123	6.80011	6.23594	7.12649	6.4135	6.03325	6.79514	6.5775	6.9627	6.97371	7.05535	6.53473	7.01956	6.32039	6.30708	6.6787	6.4117	6.29421	6.6483	6.31957	8.61629	8.22426	7.91692	5.7498	5.72054	5.62864	6.15046	5.80483	5.83472	6.05883	6.92882	6.69449	6.44741	6.76339
ENSG00000130764	0.659382	10.3929	10.8681	10.6966	10.8971	10.9857	10.7648	11.4191	10.7528	11.4025	10.9934	10.8331	11.3254	10.2302	11.0112	11.0521	11.1555	10.6808	10.5746	10.8385	11.0261	11.0382	10.8752	10.5126	10.5882	10.7007	10.7033	10.5563	10.9923	10.4373	9.86154	10.9421	10.8533	10.8342	11.0969	9.98414	9.5731	9.78581	9.5914	6.10282	6.25833	7.60391	7.59868	6.22791	7.18701	8.78495	9.34364	8.26866	7.1883
ENSG00000116198	0.612871	7.29197	7.44266	7.31172	7.35342	7.34626	7.51633	7.57195	7.2713	7.77873	7.32375	7.52773	7.66688	7.27099	7.60924	7.78675	7.62794	7.01904	7.56901	7.27924	7.31942	7.69236	7.63981	6.91204	7.36021	7.26493	7.08603	7.09044	7.18241	7.35597	7.13024	6.94961	7.55398	7.51867	7.53311	7.46199	6.49077	6.65359	5.66249	6.01459	5.99809	5.92621	5.70906	5.84604	6.05212	5.87056	5.7517	6.48658	6.41872
ENSG00000116251	0.537197	12.6529	12.5312	12.5072	12.5291	12.4718	12.4509	12.5067	12.6179	12.407	12.5113	12.4536	12.4366	12.2397	12.5335	12.5849	12.5665	12.6039	12.4821	12.3763	12.5089	12.4028	12.5394	12.3865	12.548	12.5438	12.5838	12.3773	12.3679	12.5938	12.6537	12.5668	12.4865	12.3985	12.5174	9.41297	9.59569	9.20803	11.7079	11.4485	11.4565	9.59674	10.7089	9.44849	9.52511	10.7737	11.0876	9.85862	9.66538
ENSG00000116237	0.92465	7.90878	7.82543	7.80842	7.93992	7.87746	8.0073	8.04921	7.83853	7.92306	7.91589	7.74093	8.12126	7.31682	8.09651	8.22015	8.21632	8.11929	7.60137	7.56464	7.62769	7.89948	7.71241	7.47805	7.64094	7.78148	7.39054	7.51158	7.37351	7.39595	6.70071	7.61585	8.18862	7.7892	8.22374	7.0689	6.77831	7.31415	7.03368	6.90335	6.40372	6.31514	6.52215	6.6318	6.65449	6.48185	6.57316	6.33719	5.91143
ENSG00000162408	0.658	10.2481	10.058	10.1698	10.2648	9.71754	10.1104	10.1693	9.988	10.1522	9.71849	9.79098	10.0619	9.48458	9.87172	10.0145	9.61923	10.0335	9.50087	9.5509	9.95117	9.76938	9.56978	9.41742	9.83145	9.97932	9.67199	9.58835	9.55474	10.0199	9.40402	9.65913	9.8068	9.66729	9.719	7.59966	7.27819	6.98582	8.5372	7.656	7.58016	7.4997	8.00752	7.56067	7.80164	7.37329	7.79034	6.9238	5.60961
ENSG00000007923	0.717378	6.52695	7.00767	6.93876	7.07176	6.55372	7.25567	7.1608	6.61057	6.78084	6.84104	6.24863	6.48218	6.34778	7.42266	7.27408	7.50344	6.81741	7.18411	6.39593	6.21191	6.89978	6.86507	7.07279	7.46122	7.11191	6.55615	6.86184	7.01207	6.18256	5.53975	5.79435	7.00512	6.96126	6.79704	7.17283	6.89496	7.77158	8.62886	8.01828	7.89648	8.21769	8.10634	8.07951	7.73734	8.41596	8.30369	7.96269	7.8808
ENSG00000049249	0.327749	5.8925	5.0649	5.80158	5.12568	5.6195	4.73078	5.10117	5.35225	5.05862	5.64709	5.69852	5.19861	5.80581	5.30028	5.37272	5.27598	5.75754	4.94966	5.7908	5.55842	5.16981	5.71175	5.83456	4.82275	5.29171	6.10033	5.27285	5.10187	5.79691	5.90796	5.50886	5.62266	5.40617	5.46964	5.24066	5.46266	5.29417	5.57324	6.02702	6.1806	5.71163	5.81405	5.87573	6.00405	5.19471	4.86438	5.43999	5.53388
ENSG00000074800	0.855622	9.47506	9.47475	9.51743	9.45024	9.36012	9.1228	9.39091	9.35454	9.22024	9.16125	8.63418	9.57071	8.77858	9.37589	9.45183	9.27276	9.30984	9.06602	8.78564	8.92204	9.0452	8.71877	9.1017	9.0114	9.27337	8.75737	9.01226	9.24644	9.34067	9.80026	8.2036	9.08456	8.9019	9.06744	6.91213	8.50959	8.39224	10.2741	9.71073	9.53244	8.76205	9.15432	8.13255	8.55342	10.7736	10.7584	11.0658	11.2254
ENSG00000142583	0.319564	4.93885	4.96426	4.75583	4.78432	4.86288	5.05871	4.82015	4.62192	5.04561	4.92784	5.56681	4.78491	5.37201	4.90557	4.62005	4.85539	5.06995	4.90733	4.78861	5.04539	4.68836	5.20647	4.57068	4.94406	4.38593	4.77825	4.87836	5.32507	4.90153	5.30325	5.00239	4.59174	4.73546	4.79675	6.4113	6.2893	6.23572	6.43354	7.05582	6.94892	8.46814	6.80645	7.47274	7.69088	10.1205	9.36662	9.55607	8.79739
ENSG00000180758	0.751261	5.01222	5.43691	5.15611	5.29602	5.24802	5.09121	5.21528	5.76306	5.07772	5.00195	5.49636	5.17107	5.57467	5.18944	5.65217	4.99396	5.15765	5.32545	5.28392	4.81148	5.26373	5.02296	5.38299	5.13102	5.09408	5.59593	5.20045	5.14084	5.51898	5.45854	4.89772	5.38878	5.23539	4.57853	5.63499	5.79064	5.43401	6.00299	7.03711	6.96205	6.5758	6.48858	6.31431	6.54212	6.10651	5.21772	5.97355	6.00748
ENSG00000171603	0.557442	8.70982	8.60796	8.2159	8.56615	8.61322	8.37993	8.4694	8.45755	8.43691	8.36672	8.41567	8.49203	8.08565	8.34804	8.2224	8.19921	8.31055	8.18066	8.19423	8.17426	8.10201	7.85096	8.78447	8.42342	8.43141	8.36201	8.40382	8.37178	8.62244	8.45813	8.18604	8.37546	8.10325	8.33063	10.3877	9.6988	9.55997	9.16944	7.54032	6.8606	6.96931	7.28681	6.62773	6.42149	8.04282	8.40467	6.89708	6.42902
ENSG00000160049	0.892534	7.34621	7.12016	7.45585	7.23621	7.95378	7.02729	7.44963	7.48771	7.33033	7.85662	7.5334	7.81241	8.02113	7.58758	7.34689	8.0623	6.93999	7.44507	8.22992	7.4548	7.57879	7.85899	7.53384	7.42319	7.11662	7.78161	7.72252	8.01096	7.24995	7.62129	7.93904	7.83464	8.01794	7.83131	8.70787	8.64766	8.31319	7.90445	8.36639	8.49262	7.77078	8.5539	8.36593	8.2317	8.02251	7.70878	8.69067	8.70138
ENSG00000130940	0.63454	5.64263	5.65534	5.72119	4.7782	5.31374	5.00234	5.54432	5.03502	4.97788	5.51328	6.0579	4.81876	5.53855	5.2556	5.42433	4.90363	6.0311	4.9628	6.12741	5.44836	5.80126	5.23596	5.39864	5.15503	5.66403	6.01645	5.46175	4.91741	4.6161	5.53429	5.85051	5.33712	5.45367	5.16752	7.16823	7.1659	7.01313	7.73986	7.70221	7.54556	7.82277	7.66284	7.871	7.47904	6.54155	6.37091	7.32177	7.61591
ENSG00000009724	0.247409	4.74873	4.6076	4.63091	4.68477	4.54934	4.99379	4.77502	4.70063	4.75391	5.08516	4.90988	4.7708	4.8083	4.68626	4.68499	4.87505	4.82795	4.47779	5.18895	5.0755	4.88441	4.83534	4.79615	4.73156	4.96706	5.09989	5.02419	5.10726	4.84337	4.73672	4.88678	4.90753	4.76995	4.8818	5.91781	6.03312	5.63697	6.50147	6.98507	7.11127	6.75683	6.4576	6.93285	6.8627	5.53199	5.27921	5.63003	5.85137
ENSG00000116649	0.921919	8.12949	8.85973	8.6487	8.48264	8.19372	8.53322	8.37468	8.37757	8.23535	8.28435	7.55741	7.98696	8.1606	7.89107	7.95561	8.00145	7.99165	8.15044	7.06594	7.36462	7.91324	7.38846	8.44571	8.15584	8.04561	7.72491	7.82611	7.8095	7.41029	7.31665	6.92806	7.54386	7.37769	7.33827	9.40985	7.95347	8.26269	8.66212	8.01846	7.81842	8.0211	7.4767	7.64626	7.9782	7.90204	8.54634	8.02718	7.94274
ENSG00000171824	0.760964	8.77556	9.21233	9.25059	8.90655	8.98761	9.17176	9.45068	8.88537	9.40281	9.19773	9.10566	9.30843	9.19983	9.12748	9.41218	9.51068	8.926	9.04117	9.36281	9.26703	9.52362	9.15632	9.09138	8.778	8.97772	8.93554	8.95574	9.03943	8.74499	8.64795	9.0951	9.07601	9.4979	9.26939	7.11511	6.32896	7.76618	6.90054	6.16795	6.01507	6.55986	6.16849	6.37851	6.37852	8.8666	8.60417	7.77795	7.07563
ENSG00000120937	0.610669	5.53569	4.95129	5.11384	5.2175	5.37016	5.27479	5.23178	5.36705	5.17485	5.36372	5.25581	4.9828	5.31786	5.16582	5.22343	4.88631	5.22445	4.77605	5.5419	5.375	5.11416	5.46619	5.34456	5.15499	5.19867	5.53203	5.5152	5.1392	5.47148	6.32208	5.30896	5.56286	4.98011	5.23798	5.77818	5.67858	5.44198	5.60579	6.45333	6.11588	5.81232	5.88827	5.88582	6.14789	5.31863	5.09804	5.72331	5.65955
ENSG00000162496	0.84142	8.04497	7.43642	7.393	7.22694	7.76037	7.41278	7.18834	7.42373	7.71047	7.71184	7.7197	8.02971	7.46231	7.48164	7.47232	7.35758	7.82602	7.04187	6.81246	7.13121	7.33022	6.63717	7.04622	7.49481	7.28374	7.49145	7.07679	7.14278	7.18639	7.81248	7.63633	8.10554	7.72468	8.16212	6.77063	6.70518	6.33162	8.08574	8.51305	8.48342	7.94056	8.69653	8.65029	8.95093	8.48315	8.22334	10.5856	10.7598
ENSG00000204513	0.168334	5.87621	5.56216	5.47867	5.46379	5.61452	5.41909	5.06096	5.34526	4.87413	5.24439	5.86647	5.36488	5.84826	4.35119	5.14113	5.35957	5.99816	4.50407	5.55776	5.30269	5.462	4.95515	5.77817	5.14189	5.36792	5.265	5.26999	5.50358	5.48755	5.40916	5.35544	5.12592	4.99618	5.25591	6.28823	6.32113	5.93577	6.91317	7.60625	7.62793	7.69934	7.13689	7.7231	7.35302	5.60962	5.57917	5.92355	6.46516
ENSG00000116771	0.572825	4.10749	5.34314	4.46193	6.00583	4.72714	4.91586	5.66801	4.96139	6.02736	4.86952	5.05642	4.71143	5.22979	5.35571	4.35266	5.19832	4.25013	4.23994	3.91802	5.04808	4.48155	4.2364	4.61697	4.10866	4.82144	4.73207	4.43093	4.43299	4.27978	4.50846	4.53839	3.85384	4.55895	4.01159	5.39963	5.26706	6.02275	5.49759	6.22498	6.63923	6.28616	5.78568	6.06145	5.92237	4.80634	4.92664	5.40304	5.24
ENSG00000142627	0.518343	6.5658	6.67473	6.29386	6.92097	6.87307	7.22586	6.82042	6.37564	6.08207	7.83886	6.89842	6.91113	7.05515	7.2909	6.99794	6.99545	6.80937	7.15935	6.51531	6.17682	6.77577	6.54311	6.7095	6.6981	6.89384	6.05634	6.9305	5.57175	5.95303	6.51182	6.45652	6.60731	6.43112	6.96508	6.27719	5.89165	5.77643	6.95484	7.08813	6.70573	6.64468	6.73933	6.83689	6.52667	6.70592	6.63516	6.5205	6.67679
ENSG00000132881	0.592961	5.69392	5.66214	5.57143	5.81473	5.53613	6.07746	5.47006	5.6773	5.23833	6.01825	5.48935	5.85268	5.75231	6.21287	5.32427	5.80886	5.69284	5.82348	5.68005	5.30016	5.65046	5.73345	5.86372	5.87956	6.04311	5.62253	5.32301	5.36743	5.54425	5.40681	5.40315	5.55315	5.56775	5.83538	6.28047	6.26788	5.97043	6.59467	7.38624	6.90214	6.32348	6.52465	7.33133	7.00508	5.79221	6.15594	6.28145	6.06749
ENSG00000037637	0.69218	6.9948	7.38776	7.03499	7.41586	7.60279	7.44826	7.5077	7.10657	7.54622	7.5745	7.20125	7.06673	7.28909	6.77267	7.02079	7.30093	6.93676	7.23512	6.79125	7.14104	6.83403	6.76137	7.02529	7.34414	7.16333	7.02951	7.09896	6.69628	6.84548	6.69991	6.87487	7.2061	6.72659	7.18986	7.55287	7.22612	7.42218	8.07564	7.84792	7.86996	7.6679	7.7661	7.77439	7.72716	7.21055	7.03605	7.18784	7.30448
ENSG00000186543	0.542797	8.02872	8.07148	8.15166	7.89181	8.24478	8.32146	7.9788	7.96474	7.78579	8.178	7.5706	8.56476	7.31396	8.2182	8.88009	9.00948	8.05863	8.72728	8.36382	7.93884	8.79257	8.01443	8.07016	8.13523	8.3072	7.74555	8.56687	8.06243	7.90377	7.67859	7.7942	8.09364	7.32591	7.2705	6.10336	5.87429	6.62101	6.92318	6.55723	6.12872	7.70301	6.87959	6.20571	6.90861	8.82811	8.34855	7.49423	7.03627
ENSG00000117118	0.732739	6.45734	6.85612	6.88471	6.77496	6.69723	7.44362	6.78394	7.08042	6.99628	6.99901	6.94227	7.20621	6.90744	6.71242	6.90632	6.88032	6.44742	7.17945	6.46839	6.88947	6.88705	7.26143	7.01672	6.67485	7.01397	6.9342	6.96345	6.73308	6.76132	6.77567	6.88331	6.48786	6.54416	6.82377	7.39662	7.51816	7.42675	6.11209	6.12441	5.85624	6.46577	6.49744	6.12397	6.27172	7.08208	6.97896	6.90891	6.45392
ENSG00000117115	0.53497	7.51578	6.91607	7.48162	7.18832	6.9943	6.8452	6.40932	6.94007	7.20017	7.11078	6.18637	6.58438	6.23517	6.56662	7.59501	6.31671	6.92191	6.51158	6.30262	6.19557	6.61053	6.58926	7.20963	6.57995	7.06337	6.49008	6.99407	6.86804	6.92345	6.28433	7.12201	6.3696	6.38544	6.71823	6.25812	6.22201	6.10868	6.81346	7.97282	7.88211	7.79299	7.74274	8.11407	7.95338	6.31258	6.01164	6.6834	6.23302
ENSG00000159423	0.806067	5.8866	6.54446	6.34943	6.38153	6.18937	6.28325	6.83037	6.44561	6.00708	6.33562	6.14256	6.52854	5.99081	6.93066	6.18411	6.38846	6.49677	6.32794	6.15889	5.7125	5.91319	6.07845	6.33419	6.2909	6.12545	5.81305	5.90247	5.88282	5.58308	6.07742	6.02329	6.0038	6.01872	5.69396	6.58318	6.47227	6.91417	6.66012	7.23414	6.78991	6.81989	6.72054	6.8981	7.11618	5.84775	6.17222	6.3179	6.27327
ENSG00000162482	0.769173	6.74369	6.70424	6.67083	6.78384	6.65826	6.95301	6.76823	6.75529	6.90352	6.7142	7.21027	6.58511	6.56284	6.7355	6.58187	6.77	7.17721	6.76287	6.48312	6.74083	6.57886	6.43323	6.81491	6.75769	7.04948	6.68067	7.00544	6.82777	6.7075	6.80055	6.80017	6.61101	6.43132	6.53753	7.35085	7.18822	8.01897	7.86	7.5131	7.37938	7.66656	7.7859	7.5636	7.5602	7.82382	7.50799	7.85013	8.00225
ENSG00000053371	0.79076	8.64082	8.91665	8.91262	8.85184	8.98371	8.878	8.90005	8.78268	8.72924	8.83597	8.85544	8.7043	8.64479	9.13533	8.55214	9.03866	8.82061	8.92453	8.68184	8.61828	8.74716	8.85114	8.87798	8.95835	8.77996	8.75696	8.70462	8.85406	8.06642	8.90188	8.8033	8.66896	8.8099	8.79708	8.10628	7.2154	9.17734	8.3573	6.8778	7.17864	7.42859	7.84993	7.28905	7.26746	9.004	8.84949	8.88546	8.87175
ENSG00000178828	0.26469	5.11088	4.84902	4.92018	4.52477	4.82948	4.8417	5.05585	4.81196	5.17297	4.68296	4.86047	4.8198	5.04216	5.45344	5.47863	5.45795	4.88396	4.99288	4.60877	4.66551	4.69419	4.58774	5.14872	4.72802	4.71868	4.56692	4.65822	6.05322	5.03521	5.01188	4.13872	4.73052	4.70572	4.635	6.48118	6.46234	6.47266	6.56879	7.27894	7.12219	6.94663	6.66213	7.01992	7.29629	4.81656	5.07274	6.46027	5.19206
ENSG00000188784	0.271412	5.20742	5.16135	4.96546	5.38746	5.21877	4.58656	5.27429	5.04077	5.20004	5.40537	4.7798	4.6967	5.10358	5.09693	4.90352	4.54058	4.79556	5.32734	4.496	5.11173	5.25852	5.23691	4.65978	5.30562	4.96776	5.341	4.94289	4.65267	4.89335	5.07832	4.93425	4.96331	4.99382	4.58483	6.33826	6.05734	5.92847	7.01561	7.04528	6.86246	6.90955	6.78085	6.80626	6.4683	5.42758	5.2813	5.98384	6.14254
ENSG00000117215	0.217265	4.35345	4.46205	4.88164	4.76301	5.02338	4.45536	4.64722	4.68466	4.27876	4.66809	4.18547	4.37622	4.69336	4.49765	4.97836	4.11625	4.41893	4.56214	4.54546	4.43701	4.40254	4.36982	4.45489	4.58658	5.06791	4.19724	4.42435	4.69281	4.67315	4.50472	4.64173	4.68407	4.41885	4.46616	6.72897	6.95203	6.53411	7.73082	8.61413	8.46344	8.09204	8.26445	8.40978	7.99955	5.86587	5.5119	6.47732	6.48952
ENSG00000162545	0.634101	11.5676	10.8864	11.2331	10.7065	11.0059	10.9096	10.8804	10.6882	10.7394	10.3939	10.7566	10.5058	10.5308	11.7528	11.4954	11.7673	11.6014	11.5989	11.7892	11.3123	11.2364	11.4232	11.0599	11.3426	11.139	11.002	11.2115	11.7749	11.2087	11.3819	11.7698	12.1053	11.5124	11.5917	6.48198	6.75639	7.05107	9.53877	7.57798	7.64195	6.63633	7.71918	7.02823	7.10524	7.84953	8.13146	5.39493	5.51286
ENSG00000117242	0.53259	9.74503	10.448	10.2082	10.283	10.4157	10.3627	10.1758	10.0155	10.0258	10.3834	10.0792	9.87515	10.2458	9.97309	9.46864	9.88139	9.69198	10.1388	9.70736	9.98863	9.82387	9.8798	10.2537	10.1545	10.1607	10.0114	10.1294	10.038	9.85372	9.93314	10.0583	9.90671	9.81389	10.0319	8.87633	8.37543	8.58848	9.11413	8.40578	8.28335	8.39734	8.77343	7.93028	8.74949	10.0251	10.1411	9.13563	8.05915
ENSG00000125944	0.795643	9.37965	9.05888	9.1751	9.11917	9.24346	9.11574	9.31399	9.09785	9.07111	9.16763	9.01635	9.13748	8.80357	9.20343	9.09755	8.77621	9.32995	8.87385	8.96377	9.18197	9.09552	8.99776	9.08465	8.82134	9.47726	9.0185	8.99267	8.94955	9.08889	8.51364	8.83331	9.21259	8.94803	9.21653	7.95247	8.47247	7.52536	8.81834	8.04565	8.12847	8.07791	7.63346	7.57381	7.76904	9.20042	9.09743	8.77773	8.40577
ENSG00000088280	0.765578	6.51368	7.3195	6.96082	6.8185	6.63111	6.5727	6.65194	7.14246	6.60702	6.75552	6.59767	7.24851	6.38801	7.03695	6.59133	6.81883	6.64021	7.01443	6.62399	6.12515	7.06928	7.01189	6.87336	7.15418	6.74332	6.54796	7.09527	6.26914	6.31626	6.8945	6.52754	7.09127	6.91153	7.24394	6.20699	6.27746	6.43729	7.7194	7.7696	7.86655	7.60329	7.17405	7.09695	7.72105	7.0399	7.12147	7.12419	7.22225
ENSG00000007968	0.633801	5.05267	5.34343	5.22427	5.27275	4.89836	4.43435	4.90436	5.17056	4.38956	5.21405	4.7695	4.66067	4.60118	4.77847	4.87188	4.41321	4.70871	4.57774	4.60877	4.54015	4.62305	4.46798	5.21377	5.06899	4.81199	4.41186	4.63604	4.38574	4.93458	4.45133	4.16737	4.9692	4.99107	4.57853	5.78463	5.57742	5.40027	6.15253	6.59743	6.44575	6.82326	6.27421	6.7397	6.95291	7.40399	6.35817	8.52383	9.88388
ENSG00000117318	0.645247	7.79673	7.57604	6.96887	7.80489	7.16421	7.10467	7.32153	6.92218	7.59278	7.74853	7.60081	7.17152	7.36498	7.42986	6.64275	6.38148	7.40203	7.66594	8.0013	8.46942	7.98513	7.86915	8.22228	8.08045	8.05885	7.6147	7.56941	6.73609	7.91651	7.2287	7.48596	8.8341	7.70253	9.18922	7.8549	8.79598	8.01969	8.57465	6.47413	6.11441	5.44315	6.1423	6.01842	5.60647	6.02451	6.21112	6.05185	5.64016
ENSG00000179163	0.749493	8.29902	8.12707	8.24465	8.37046	8.29406	8.32158	7.71188	8.45043	8.1311	8.36611	8.33603	7.98176	8.78785	8.63826	8.15743	8.64338	8.52256	8.60397	8.26456	8.03694	8.20712	8.30891	8.856	8.53065	8.28077	8.41561	8.36957	8.46453	8.11088	8.76124	8.5391	8.29928	8.43774	8.29564	9.63918	9.61698	9.46517	7.8751	7.39734	6.99026	8.38746	7.84467	7.68586	8.31848	9.47476	9.08781	9.06475	8.63558
ENSG00000188822	0.150057	4.99761	4.07795	4.83203	4.6181	4.54826	4.64359	4.33422	4.55118	4.48417	4.27505	4.98043	4.64146	4.60455	4.80226	4.56395	4.14634	5.36777	4.06805	4.79244	4.78982	4.82951	4.91742	4.31043	4.1647	4.62736	4.55832	4.59844	4.92615	4.8628	5.57878	5.02586	4.37378	4.33678	4.22821	6.89555	7.16196	6.89117	7.69943	8.44145	8.32887	8.21334	8.09161	8.49919	8.14989	5.38534	5.09804	6.39096	6.0156
ENSG00000142677	0.265734	5.47164	6.26283	5.37719	6.2449	5.36456	6.10936	6.44097	6.13494	5.93301	6.54166	6.27338	6.95015	5.90826	6.64262	5.36968	6.19103	5.82413	5.2988	6.00734	5.21783	5.15445	5.73283	5.57816	5.8306	5.84627	5.70366	5.22105	5.40362	5.30691	6.22019	5.46483	5.6532	5.31003	6.04154	5.75882	5.53563	5.55604	6.03584	6.75525	7.03817	6.228	6.44346	6.6691	6.42758	5.59216	5.45664	5.86055	5.94157
ENSG00000117614	0.542421	8.99652	8.8909	8.94231	8.96709	8.79007	9.10676	9.1935	8.78864	9.02593	9.14312	7.9799	8.91505	8.40766	9.27237	9.26974	9.50362	8.61278	8.99329	8.80799	8.66191	9.11462	8.52171	9.0508	9.30423	8.84834	9.01863	8.25103	8.92968	8.68633	9.31777	8.24188	9.23551	8.9994	8.76417	8.56218	8.45281	9.27507	8.17159	7.80036	8.08895	7.40853	7.71247	7.67293	7.50018	7.81006	8.12547	7.31409	7.40226
ENSG00000117616	0.73395	9.03913	8.54802	8.71545	7.97206	8.27448	8.6403	7.83887	9.19839	8.02911	8.44222	8.47957	9.52317	7.72322	8.2773	9.33817	9.52904	9.41922	7.92511	8.16075	7.81506	8.24791	7.74843	7.3652	7.57415	7.73106	7.4352	7.79615	7.38043	8.11238	8.08084	7.56343	8.76108	7.59544	8.72541	6.48836	6.31455	6.18523	6.49942	6.45365	6.49565	6.83462	7.59822	6.90047	6.63064	6.93584	7.16458	6.54555	5.94335
ENSG00000127423	0.923863	8.95581	9.98693	9.65222	9.65524	9.86522	10.2636	9.90819	9.65336	10.2665	9.95241	9.9962	10.0616	10.4062	8.87548	8.81944	8.87837	8.75215	8.4202	8.89434	8.80781	8.88125	8.87088	8.55176	8.30589	8.72395	8.74546	8.64881	9.16088	8.80878	8.61313	8.89239	8.34753	8.54811	8.66543	10.7937	10.8964	10.7343	6.38928	7.5264	7.59203	7.60962	6.82398	7.49711	7.75229	7.71873	8.10522	7.26891	6.58396
ENSG00000198746	0.660344	5.97157	6.19849	5.93007	5.7877	6.43918	6.39836	6.27548	6.06909	5.99172	6.55099	6.19562	6.029	6.16762	5.99374	5.69251	5.99116	5.93707	5.84714	5.53144	5.80867	6.0391	5.15726	5.96845	6.4263	6.11972	6.0202	5.88825	5.83417	5.41969	5.68118	5.31289	5.4441	6.09471	5.09695	7.54028	6.7721	7.45501	7.53686	8.21542	8.14057	7.81721	7.80484	8.25249	7.83784	7.16805	7.30982	7.90869	7.25948
ENSG00000131910	0.22365	6.26786	6.38006	6.372	6.44545	5.75298	6.19578	6.42214	6.29409	6.35595	6.70649	6.38853	6.67464	6.5642	6.34219	6.56515	6.46343	6.21334	6.52535	5.75254	6.12386	6.51573	5.40934	6.10518	6.9654	6.50897	6.30989	5.82878	6.0157	6.12174	6.24189	6.11397	6.60009	6.67309	6.36276	7.63044	7.30668	7.00895	7.46917	8.05581	8.02618	7.63257	7.55935	7.32642	7.75926	6.75462	6.76986	6.56257	7.41258
ENSG00000126698	0.715194	7.44774	7.25472	7.312	7.36144	7.52273	7.40742	7.83126	7.17572	7.61493	7.49421	7.34585	7.58689	7.32894	7.9663	8.01012	7.91295	7.4339	7.48443	7.54934	7.8515	7.79688	7.79545	7.51066	7.61716	7.45668	7.40497	7.38281	7.6625	7.38901	7.18161	7.59858	7.77698	7.83142	7.82766	6.67011	6.9984	7.98761	7.76388	7.61772	7.23421	7.20054	7.47201	7.17578	7.3223	7.76518	7.46135	7.52933	7.52941
ENSG00000120656	0.74396	8.02535	9.23166	8.98274	8.96961	9.05807	9.18064	8.68623	8.59403	8.69355	8.9263	9.074	8.45446	9.57191	7.97718	7.81755	7.62058	8.14936	8.38806	7.85723	8.17925	8.05562	7.88231	8.25447	8.10664	8.4221	8.41448	8.14494	7.7513	7.99413	7.9792	8.08452	8.06018	7.811	8.13099	10.6903	11.0369	10.7323	7.08612	6.70799	6.1702	7.22201	6.51819	7.01536	7.19672	8.83046	8.66638	8.07896	7.10827
ENSG00000116350	0.9494	8.18779	8.20393	7.99007	7.92154	8.28564	8.12599	7.9753	8.46415	7.78681	8.08422	7.99275	8.04804	8.24334	8.51982	8.27268	8.2937	8.08659	8.28499	8.75683	8.24416	8.11887	8.46462	8.2642	8.29651	8.33529	8.16689	8.3087	8.44398	8.31251	8.75275	7.9919	8.47391	8.3194	8.35717	8.77223	8.49694	7.55036	9.65277	8.73391	8.66903	8.57822	9.1213	8.34516	8.57241	9.0059	9.11751	8.31672	7.76057
ENSG00000116353	0.539388	6.62589	6.60496	6.50458	6.48471	6.2298	6.59455	6.36757	6.28423	6.10029	6.48847	6.03234	6.19379	6.57915	6.82275	6.07431	6.40352	5.76516	7.20799	6.35282	6.254	6.24721	5.83912	6.81687	6.93014	6.47792	6.68543	6.47546	5.67024	6.08157	5.52314	5.90977	6.56599	6.87633	6.13257	7.92518	8.06392	8.74307	6.86032	7.35748	7.71453	7.63577	7.75744	7.52567	7.57036	7.62424	7.25208	7.87846	8.79013
ENSG00000162510	0.124676	5.1595	5.09534	4.95395	4.85898	5.3615	5.33856	4.8751	4.93292	4.86213	5.0544	5.26931	5.19067	5.13193	4.84171	5.27931	4.72854	4.94619	4.85036	5.00394	5.26659	4.7697	4.79906	5.18554	5.28611	4.8335	4.67371	4.71753	5.36945	5.30095	5.16643	5.43524	4.99676	5.1595	4.80403	6.48625	6.35654	6.05835	6.54547	6.88983	6.71086	6.54715	6.46227	6.74605	6.65704	5.49537	5.23513	5.85376	6.01717
ENSG00000162511	0.237587	6.36632	5.87057	6.27637	5.91232	5.89858	5.75546	6.20499	5.50436	5.99659	5.58533	5.89916	5.46617	5.37584	6.55056	6.27419	6.37156	6.27955	6.99157	6.32299	6.62317	6.67236	6.58897	6.92119	7.20536	6.92185	6.41624	6.74793	6.54818	6.4139	6.93883	6.67709	6.78	7.01209	6.99956	6.59904	6.53094	6.72302	8.83774	8.27835	8.32961	7.56695	7.40172	7.79952	7.71006	7.13727	8.92374	6.25722	6.6199
ENSG00000121769	0.516123	7.58053	7.96712	7.51318	7.98309	7.71899	7.37351	8.18435	7.79866	8.2206	7.90082	7.37111	7.9009	7.56969	8.25863	8.54067	8.07477	8.35072	10.6335	9.2617	9.79456	10.4862	9.82931	10.8164	9.88878	10.6337	10.5794	10.3434	10.6643	10.1607	10.1721	10.1919	8.3316	10.0934	7.62075	5.32316	6.68602	5.58806	5.22198	5.87739	6.0739	5.55839	5.91878	5.72564	5.89503	5.33416	5.42553	5.4121	5.67612
ENSG00000162517	0.741294	8.53178	8.85558	9.02864	8.85271	8.74888	8.94018	8.61259	8.86473	8.42076	8.78503	8.37168	8.61314	8.95469	8.92507	7.97517	8.81523	8.32471	9.27145	8.74057	8.72063	8.60048	9.00798	8.81507	9.07095	8.99583	8.89189	9.14554	9.01513	8.65563	8.69429	8.74671	8.67474	8.84128	8.54703	9.24355	9.15621	8.69965	9.23126	7.72081	7.89957	8.36821	8.53747	7.98152	7.79585	8.9107	8.93873	9.56501	9.58158
ENSG00000184007	0.822826	11.2869	11.225	10.8167	10.9203	10.9155	10.7636	11.1443	10.7869	11.0328	10.8216	10.7642	11.1479	10.7442	11.1945	11.444	10.7064	10.99	11.0595	10.727	11.0072	11.1972	10.8544	10.9996	10.8393	11.133	10.9622	10.8068	10.8238	10.9381	10.6223	10.8271	11.1383	11.0494	11.2814	9.15662	9.11946	9.03937	10.1358	8.03787	8.15732	8.44604	8.79431	7.68281	8.22698	9.52808	9.86856	9.25938	9.37637
ENSG00000175130	0.596463	10.6668	10.6231	10.9101	10.5641	10.5198	10.8094	10.428	11.2445	10.2533	10.5291	10.6925	10.0907	10.6025	11.0416	10.4294	10.6584	10.5465	11.0058	11.012	10.6156	10.2256	11.0022	10.5453	10.6419	10.418	10.3105	10.6695	10.432	10.5906	10.7348	10.8366	10.9184	10.7738	10.7975	8.27138	7.51725	6.79203	12.3859	9.77447	9.77253	10.4102	11.4763	9.93586	10.4263	10.6684	11.2301	10.0432	10.6181
ENSG00000160058	0.628208	9.30278	9.65147	9.60296	9.24287	9.19002	9.57672	9.4357	9.66446	9.27125	9.26209	9.2877	9.27878	9.83402	9.78708	9.04836	9.27535	8.97446	10.069	9.66522	9.52589	9.63298	9.80466	9.70137	9.6289	9.65501	9.4033	9.93163	9.71251	9.43851	10.0212	9.93105	9.28516	9.55859	9.25227	8.34365	8.57616	9.54004	7.17145	7.43093	7.38451	7.81308	7.8964	7.762	8.15511	8.64078	8.9694	8.17057	7.78072
ENSG00000134684	0.551342	9.01524	9.51403	9.24587	9.29882	9.31213	9.46679	9.42594	9.3291	9.33622	9.40705	8.98402	9.35846	9.58163	9.51902	9.51035	9.4883	9.03988	9.60835	8.96894	9.46172	9.64044	9.41395	9.4909	9.31476	9.37715	8.99056	9.29444	9.46124	9.13336	9.10988	8.95296	9.30224	9.57018	9.26512	7.64287	7.48436	7.2797	10.1991	8.21089	8.30122	8.18311	8.54936	8.06613	8.53668	9.33532	9.234	9.19268	8.94962
ENSG00000004455	0.763485	7.38674	7.3087	7.37365	7.29753	7.22364	7.29332	7.26125	7.28313	7.17797	7.16239	7.27787	7.48927	6.7343	7.58689	7.62676	7.57491	7.6263	7.37358	6.84742	7.48046	7.51456	7.29597	7.32107	7.3874	7.40552	7.3282	7.17925	7.20122	7.27062	6.99689	7.05828	7.51292	7.38652	7.50236	6.51353	6.64886	6.62705	6.996	6.96527	6.98758	6.62828	6.91269	6.74867	6.68324	6.19733	6.60277	5.97546	5.88111
ENSG00000116560	0.766315	9.72978	9.71314	9.76459	9.45304	9.31104	9.69535	9.37937	10.0431	9.39177	9.3133	9.52448	9.94765	9.04989	9.91452	10.1303	10.1612	10.1607	9.71773	9.65917	9.68907	9.79111	9.73632	9.36209	9.08417	9.39847	9.14193	9.5906	9.52992	9.63924	9.06132	9.55835	9.82967	9.13312	10.0603	6.9276	7.02297	6.88282	7.66155	6.77424	6.82402	7.32592	7.65465	7.012	6.9015	8.53813	8.72554	8.09837	8.06505
ENSG00000142687	0.729995	6.93371	7.44518	7.252	7.28102	7.78052	7.56013	7.47229	7.40596	7.25713	7.44132	7.30867	7.31048	7.44809	7.44302	6.89258	7.46541	7.19092	7.54542	7.31839	7.41666	7.45451	7.24011	7.88502	7.44483	7.26074	7.17093	7.39463	7.40185	7.08893	7.33738	7.45414	7.34346	7.58737	7.52311	8.28366	7.87313	7.58923	8.11729	8.23738	8.32933	8.07487	8.25778	8.17112	7.91079	7.87283	7.89894	8.38213	8.02931
ENSG00000126067	0.767412	8.95344	8.55508	8.8709	8.81782	9.2925	8.69341	8.5324	8.84029	8.4763	8.99331	9.19729	8.71627	9.43052	8.6177	8.36784	8.58476	9.1522	8.73309	8.94039	8.62542	8.31066	8.62944	8.98808	8.40342	8.57972	9.17035	8.8328	8.54416	8.7102	8.9496	8.84136	8.58144	8.75095	8.76533	9.77089	9.79139	9.44062	8.97822	8.87335	8.88979	9.29749	9.16352	9.15767	9.27849	9.16809	9.22738	9.02927	8.8446
ENSG00000142686	0.487172	7.78291	7.60479	7.32475	7.34157	7.32138	7.60527	7.17414	7.60971	7.28139	7.38451	7.75832	6.7445	7.22981	7.81621	7.80242	8.06479	7.11607	8.12635	7.81654	8.09188	7.75214	7.88664	7.72831	8.00963	7.95977	7.85365	7.9075	7.77263	7.54699	7.86598	7.81869	7.59707	7.97625	7.60086	6.03746	6.66172	6.54153	8.24277	7.44742	7.72887	7.38029	7.05698	7.60864	7.45329	8.13052	7.38545	7.69081	7.48051
ENSG00000092853	0.585103	5.9016	5.36044	5.47199	5.58677	5.13327	5.43696	5.73109	5.88002	5.48296	5.32676	5.65119	5.41354	5.55539	5.46038	5.50595	5.80519	5.57897	5.39629	5.69271	5.59246	5.56191	5.56954	5.06936	5.5076	5.44876	5.63027	5.13589	4.91235	5.53265	5.48868	5.69731	5.15008	4.2753	5.71163	7.7812	7.83845	6.65357	5.37967	5.8404	5.76487	5.98485	5.92362	5.89329	6.30001	5.78383	5.74825	5.99843	6.08963
ENSG00000054116	0.683381	8.99097	9.53143	9.17803	9.31322	9.44218	9.42712	9.20325	8.95216	8.97014	9.31767	9.2629	8.84683	9.36191	8.53397	8.71313	8.60832	9.02154	9.15664	8.6855	8.66913	8.90407	8.75014	9.22934	9.05751	9.15596	9.2129	9.03087	8.76581	9.15465	8.58091	8.78382	9.04433	8.70503	8.6627	9.17531	9.25556	8.9133	8.37712	7.65338	7.82859	8.47117	8.1907	8.34737	8.29214	9.70689	9.51035	9.07381	8.93956
ENSG00000142694	0.256512	5.04377	5.74102	4.93375	4.9185	4.81953	4.98172	5.12803	4.65296	5.00559	5.0479	5.01892	4.68403	4.77925	6.36889	4.67992	5.88432	5.70126	6.52869	5.27482	5.21424	5.11338	5.18965	6.5208	6.81547	5.86971	5.67621	5.44021	4.85546	5.03974	5.84002	5.96157	5.39637	6.25256	5.94851	6.1829	5.83478	6.23086	6.82583	5.93372	6.03984	5.53186	5.31642	5.4719	5.73099	6.24152	6.11767	6.35894	6.34317
ENSG00000163877	0.543756	9.06932	9.812	9.66214	9.6749	9.46952	9.59332	9.29178	9.63966	9.92836	9.64385	9.47453	9.78786	9.62421	9.09998	9.28681	9.24408	9.41162	9.12721	9.38767	9.52155	9.53469	9.48515	9.1947	9.37859	9.53784	8.91193	9.4377	9.61294	9.08781	8.85583	9.39244	9.12261	9.00842	9.57018	8.37426	8.32709	7.36594	6.85784	7.62863	7.05676	7.13942	7.22025	7.19179	7.26011	7.11398	7.99715	6.95834	6.78613
ENSG00000134697	0.728875	9.12114	9.47574	9.59528	9.30761	9.22536	9.49071	9.74782	9.36907	9.6124	9.36599	9.29068	9.47838	9.52703	9.49248	9.40785	9.70939	9.19696	9.04435	9.098	9.16804	9.27688	9.18997	9.14253	8.7668	8.8891	9.01024	9.0148	9.03124	9.05128	9.03762	8.95734	9.13198	8.98033	9.05084	5.29571	6.12014	7.81524	5.82134	5.40748	5.00401	6.06732	5.56089	5.39069	5.45019	8.5131	8.47358	7.68917	7.33742
ENSG00000116922	0.556832	7.46743	7.68482	7.47563	7.6766	7.41732	7.60286	7.85741	8.04783	7.89823	7.84641	7.20706	7.74048	7.87766	7.58211	7.84644	7.58608	7.51839	7.24578	6.88872	7.42612	7.71106	7.42992	6.83751	7.1067	7.46104	6.6383	6.97286	7.59228	7.39239	7.55678	7.35413	7.53957	7.1475	7.17648	4.20179	4.76146	4.62443	5.07496	4.36294	4.72412	4.6089	4.56502	4.42385	4.56214	4.93139	5.5628	4.84219	4.7042
ENSG00000196449	0.681155	7.19717	8.37038	8.01869	8.50947	8.4386	8.81982	8.61875	8.04097	8.57024	8.6554	8.72202	8.56984	8.52331	8.1398	8.57436	7.49079	7.59406	7.43167	7.86164	7.5706	7.82327	7.57759	7.48841	7.44769	7.79406	7.87646	7.89715	7.54758	6.92551	6.90961	7.76623	7.32945	7.72618	7.41766	6.40002	6.14923	7.43497	7.01015	7.00922	6.83238	7.45053	7.62699	7.60589	7.90771	7.89139	8.29049	7.47409	6.82823
ENSG00000183431	0.747091	8.51945	8.64747	8.75463	8.36211	8.21877	8.53938	8.72791	8.35644	8.45738	8.60789	8.12457	8.55742	8.52741	8.95057	8.70332	8.92406	8.20469	8.74221	8.16893	8.63421	8.56554	8.02475	8.56845	8.24648	8.18413	8.55613	8.54947	8.82745	8.17738	8.15116	8.27187	8.52074	8.6673	8.31054	8.14368	8.11517	8.85959	8.07903	6.42587	6.37927	6.30014	6.74954	6.17316	6.07612	7.38121	7.53582	6.10818	5.98467
ENSG00000183386	0.513797	5.10561	5.46929	5.67279	5.50526	5.29974	5.77367	5.30569	5.14637	5.41373	5.49473	5.04916	5.72323	5.41048	5.7105	6.15469	5.83357	5.39506	5.51705	5.29795	5.46405	5.47862	5.33209	5.58226	5.69879	5.33973	5.17693	5.07095	5.03566	4.89011	4.94703	5.32172	5.22811	5.23666	5.42534	7.04894	6.82032	6.61815	8.25734	7.93743	8.28001	8.13247	7.91763	8.08946	8.24157	6.56003	7.13003	6.98615	6.75644
ENSG00000185668	0.992753	4.68922	4.83063	4.6067	4.7936	4.74412	4.59413	4.68369	4.81508	4.84458	4.85389	4.86771	4.49518	4.77825	4.65982	4.6346	4.71718	4.56358	4.81272	5.03014	4.70453	4.59658	4.60211	4.75488	4.84016	4.75407	4.73135	4.58255	4.98443	4.60293	4.70131	4.74139	4.81214	4.98705	4.72408	5.61404	5.52946	5.24316	5.66838	6.15159	6.49517	6.13749	6.09348	6.30883	6.40628	5.57802	5.34421	5.8356	5.78553
ENSG00000116954	0.749788	7.66689	8.09839	8.19232	8.11665	8.15801	8.33659	8.14322	7.93767	8.18526	8.19288	8.17844	8.04674	8.28676	7.70597	7.74113	7.90118	7.75402	7.6546	7.64594	7.73411	7.82111	7.75218	7.52291	7.65387	7.81116	7.68943	7.76923	7.77816	7.64749	7.47182	7.80812	7.61334	7.64458	7.57292	8.87356	8.69647	9.21642	7.1463	6.90074	6.80493	7.31091	6.87492	7.05185	7.2415	8.05638	7.97893	8.00261	8.14641
ENSG00000163909	0.609614	5.70008	5.46016	5.56258	5.31971	6.3192	5.33636	5.51559	5.85716	5.77163	6.11875	5.53084	4.95187	5.19423	5.33357	5.20944	5.62909	5.70106	5.03944	6.04867	5.50273	5.47031	5.8117	5.68648	5.43437	5.33313	5.91344	5.82581	4.80677	5.55014	5.40593	5.33632	5.73488	6.03831	5.93431	6.03737	6.04294	5.95034	6.28066	7.40066	7.33412	7.16047	6.70186	7.29427	6.99389	5.86756	5.57043	6.42016	6.63162
ENSG00000116983	0.62461	5.12268	5.2203	5.34863	5.42187	5.17757	5.1014	5.48548	4.92799	5.06108	4.75737	5.14926	5.1456	5.50087	6.19333	5.77481	5.69156	5.58441	5.57113	5.22831	5.17984	5.40002	5.43309	5.49154	5.89523	5.85676	5.39462	5.3181	5.53656	5.51876	5.47433	5.47847	5.39642	5.60032	5.79609	6.13464	6.27159	6.06498	6.24898	7.06524	7.13788	6.77702	6.91636	7.01103	6.75579	6.21158	5.84967	6.17899	6.71153
ENSG00000116985	0.75367	5.11041	4.98973	5.13273	5.19474	4.94816	5.04033	4.76233	4.62226	5.0173	4.98099	5.16848	5.40033	5.30003	5.20446	4.95554	5.0027	5.23589	5.22623	5.37673	5.44022	5.29423	5.27285	5.22075	5.27556	5.10526	5.11868	5.0699	5.6349	5.00707	4.94368	4.98357	5.18885	5.15876	4.98398	6.084	6.22637	5.95873	6.18542	7.02912	6.79737	7.56851	6.99221	7.83632	7.5606	8.4369	7.64078	10.1013	10.5096
ENSG00000116990	0.813881	6.74473	6.83113	6.56427	6.65457	6.42455	6.88023	6.83573	6.97685	6.89914	6.53285	6.01653	6.57029	6.45971	6.79364	7.02397	6.72342	7.03122	6.34512	6.90665	6.36172	6.48701	6.85385	6.18145	6.32564	6.69243	6.21958	6.10886	6.31186	6.3296	6.54881	6.52589	5.86372	6.17039	5.93702	5.84077	5.88248	5.57151	6.51176	7.20271	7.06548	6.57655	6.73831	6.72152	6.6218	5.41309	5.39302	5.50944	5.36184
ENSG00000127129	0.239005	5.23176	4.98352	4.77618	5.20772	6.41742	4.9941	5.14695	5.79692	5.40067	5.0511	5.88357	4.88615	5.56025	5.51709	5.08045	5.05104	5.33245	5.0247	4.68663	4.82164	5.04867	5.03155	4.83733	5.42347	5.16839	5.91073	4.34574	5.24884	5.08448	5.36915	5.90713	5.23079	5.88144	5.49877	6.45579	6.31353	6.19608	6.48502	6.90886	6.84664	6.80418	6.40787	6.58088	6.75616	6.09262	5.76947	6.80964	6.70865
ENSG00000117385	0.772963	5.74301	5.64549	5.99135	6.503	6.30695	5.92148	6.24805	5.94906	5.89037	6.08393	6.0579	6.39476	6.26962	6.51167	5.78393	6.14325	6.25577	6.85934	6.61723	5.91903	5.99612	5.69495	6.58488	6.50314	6.81819	5.9981	6.31593	6.09918	5.39304	5.97156	5.76396	5.99013	6.24997	6.16937	6.56253	6.59752	6.22718	7.48262	7.6792	7.28079	7.82808	7.75541	7.86281	7.75956	7.5618	7.45935	7.19602	7.35477
ENSG00000117395	0.699854	9.03954	9.46996	9.24657	9.60887	9.04782	9.72759	9.55892	8.80898	9.36782	9.62479	9.39197	9.32814	9.15159	9.34642	8.78232	9.34352	9.02743	9.06485	8.9308	9.20037	8.96547	9.05563	8.94123	9.25267	9.3185	9.32914	8.95308	8.7902	8.84536	8.16128	8.9972	8.96694	9.15852	8.95223	5.59696	5.47523	6.46192	6.3795	5.4096	4.84868	6.06355	5.58715	5.90342	6.11195	7.97512	8.08893	8.35794	8.0672
ENSG00000066322	0.586999	6.87659	6.92616	6.82488	6.80007	6.9588	6.99723	6.49137	6.42889	6.75764	6.9837	6.99648	6.28248	6.72607	6.8141	6.3684	7.00307	6.71957	8.48696	7.67893	7.64808	7.76736	7.42114	8.11512	8.26917	7.94519	7.70416	8.03352	7.54808	7.3014	7.50324	7.37079	7.28743	7.73442	7.50333	6.3038	6.36542	6.66654	7.88856	6.69863	6.86273	6.96415	7.34582	7.06748	7.04207	7.47512	7.56718	6.97912	7.06119
ENSG00000159479	0.750287	7.44762	7.857	7.6672	7.8251	7.78132	7.98858	7.98387	7.53942	7.8943	8.04868	7.6437	7.70987	7.96371	8.20571	7.74709	7.93662	7.50896	8.41149	7.98752	7.90247	8.31198	8.52247	8.3206	8.53825	8.11528	8.04355	8.08506	8.0299	7.81255	7.83507	7.86171	8.41875	8.37935	8.14982	9.84308	9.45679	9.69926	6.83871	6.84528	6.94143	6.68791	7.07335	6.90687	6.83925	7.12542	6.96363	6.8244	6.70104
ENSG00000126106	0.554967	6.4271	6.53445	6.40768	6.20464	6.73569	6.11821	5.90961	6.39241	6.02654	6.53525	6.59127	5.97001	7.01169	6.00422	6.14185	5.83142	6.84338	7.25039	5.60903	6.34523	6.95783	6.39208	6.65666	6.81239	6.41648	6.69722	6.79561	5.82544	6.33847	6.71331	6.5389	6.42296	6.24362	5.98055	7.67368	7.63212	9.06391	7.63864	7.7504	7.76162	8.14996	7.71936	7.94195	7.76808	8.20679	7.62146	9.03599	10.4573
ENSG00000117450	0.742937	11.4386	11.9029	11.8855	11.8894	11.7436	11.6512	11.7913	11.7381	11.5023	11.7316	11.7	11.5244	11.5566	11.2913	10.8992	11.3944	11.6015	11.9528	11.5254	11.6385	11.5539	11.6203	12.0363	11.8794	11.8461	11.699	11.7677	11.6125	11.5583	11.5215	11.4708	11.2914	11.437	11.065	10.025	10.12	11.0207	11.3531	9.61406	9.69555	9.96469	10.6018	9.19681	9.51658	10.1691	11.0469	9.85974	9.7674
ENSG00000132128	0.743775	7.18446	7.88554	7.83804	7.96595	8.1459	7.58124	7.52509	7.53607	7.72361	8.16006	7.88977	7.68642	8.04535	7.45429	7.30698	7.72112	7.28582	7.293	7.40553	7.30072	7.37321	7.17695	7.33884	7.53309	7.40914	6.92548	7.46474	6.89394	7.46851	7.26954	7.21896	7.07823	7.35099	7.32316	7.27351	6.93512	6.47141	7.40905	7.24644	6.98781	6.95658	7.35804	7.05761	7.22795	7.35826	7.07521	7.91869	7.91189
ENSG00000159658	0.79	8.61409	8.35905	8.38738	8.48414	8.00303	8.22896	8.52122	8.3613	8.60097	8.28303	8.14797	8.56703	8.20816	8.35648	8.54671	8.39627	8.29357	8.3902	8.36481	8.45367	8.50695	8.21446	8.2815	8.14713	8.50546	8.3293	8.33699	8.39421	8.31508	8.17592	8.20038	8.53415	8.28853	8.61737	9.89993	9.85061	9.26943	8.32938	8.15914	8.19983	7.87315	7.9767	7.88378	7.76373	8.58277	8.6306	7.86942	7.32692
ENSG00000078618	0.856366	9.32821	9.53524	9.70732	9.46829	9.38118	9.70449	9.67477	9.62145	9.46552	9.55479	9.53945	9.60506	9.66381	9.43942	9.36873	9.71331	9.41991	9.86801	9.53765	9.71396	9.59239	9.75809	9.67911	9.46931	9.6422	9.31419	9.61434	9.64063	9.50274	9.40437	9.43286	9.47862	9.74452	9.58318	7.56545	6.63273	7.58572	8.76461	8.38111	8.17495	10.0316	9.45273	9.91971	9.62971	11.5239	10.6936	12.6115	12.6954
ENSG00000169213	0.613813	4.91025	5.26432	4.74399	5.21265	4.94773	5.16061	5.70879	5.2143	5.10742	5.32041	4.98707	5.08933	4.87999	5.4116	5.25108	5.26764	5.35786	4.85315	5.25437	4.98028	4.8093	4.8931	5.24276	4.97482	5.3142	5.13169	4.58635	5.14459	4.83228	4.94213	4.78639	4.71034	4.52611	5.43131	5.33111	5.53221	5.11213	5.44002	5.92336	5.58011	5.68388	5.53359	5.74841	5.66613	5.08547	5.01209	5.38828	5.21549
ENSG00000085840	0.767701	6.53616	7.77899	7.83443	7.63454	7.52315	7.98602	7.89751	7.32786	7.72185	7.94726	7.1665	7.81868	8.0464	7.95306	7.00302	8.00294	6.29297	7.55229	6.78996	7.15444	7.45728	6.89404	6.81824	7.16314	6.94397	5.92123	6.47563	7.28938	6.00788	5.88606	6.43021	7.02848	7.52787	7.0664	5.87673	5.89652	7.06716	5.69688	6.39621	6.14204	6.34242	5.91826	5.75946	5.68852	5.57619	5.64434	6.33258	6.29948
ENSG00000162377	0.636894	7.71031	7.87173	7.67487	8.20362	8.06714	8.27662	8.56002	7.67472	8.44622	8.18632	7.60455	7.9513	7.2207	8.26613	8.6302	8.32939	7.78997	7.64882	8.32593	8.41148	8.39664	8.2216	7.81776	8.06159	8.2577	7.68968	7.99974	8.34388	7.26518	6.52731	8.17747	8.08855	8.376	8.11618	7.92465	7.86496	8.4358	8.17131	8.49432	8.85578	8.18899	8.20515	8.63997	8.393	6.70361	6.81318	6.69641	7.35875
ENSG00000162383	0.246959	5.44047	5.2125	5.09216	5.26522	5.72268	5.21951	5.53873	5.26385	5.15344	5.4885	5.35137	5.54709	5.83236	5.42516	5.50209	5.19081	5.1579	5.27108	5.68234	5.8225	5.38694	5.60415	5.57382	5.24192	5.30456	5.46625	5.61766	5.44578	5.91152	6.01163	5.60923	5.29782	5.39178	5.30311	6.42961	6.45095	6.03894	6.74095	7.23258	6.99396	6.98454	6.76195	7.17923	7.14815	5.71376	5.33315	6.27735	6.42036
ENSG00000162384	0.493526	9.07488	9.16297	9.37959	9.09613	8.88891	9.08866	8.45414	8.92373	8.91291	9.08976	8.98076	8.86473	8.89624	8.91549	9.00979	8.77932	8.99628	9.31214	8.92639	9.15971	9.07728	9.03267	9.38323	9.31244	9.39455	9.16963	9.05619	9.11619	8.98114	8.77932	9.02036	9.28469	8.9621	9.00528	8.34964	9.20508	8.89939	8.77356	9.01355	9.05092	9.08953	9.09499	8.74343	9.00002	9.17185	8.9712	9.61668	9.90459
ENSG00000157193	0.698296	6.61477	6.58656	6.39868	6.42603	5.66956	6.08205	6.87942	6.45534	6.77647	6.13862	5.98293	6.93946	5.2468	7.77807	7.23317	7.34591	6.77654	8.06664	8.66432	8.29448	8.4558	8.1403	8.22164	8.21573	8.4547	7.22403	8.0238	8.5352	7.99662	7.50323	7.72088	8.48245	7.90111	8.25321	5.30621	5.04392	5.15349	5.20557	6.16834	6.26023	6.80854	7.78547	6.59181	6.79398	7.00734	8.42631	5.75217	5.83008
ENSG00000058804	0.516701	6.87445	6.84511	6.75342	6.81721	6.93115	6.91161	7.03314	6.84943	6.5219	6.97921	6.65203	6.57556	6.85698	6.87534	7.02219	7.04409	6.7531	6.78233	7.25904	6.79029	7.15846	6.48911	6.97822	6.59672	7.26709	7.08132	6.8256	7.13753	6.18123	6.23411	5.96274	7.01073	6.6681	7.22597	9.69706	9.2814	8.49158	4.95834	4.77181	5.00725	5.23387	4.79712	5.05698	4.88327	6.20399	6.38034	5.12497	4.73033
ENSG00000058799	0.659416	9.10848	9.33732	9.38612	9.29086	9.48131	9.37538	9.42386	9.44481	9.46984	9.48311	9.36488	9.55651	9.60112	9.70749	9.62611	9.9378	9.04222	9.87299	9.62675	9.52382	9.67649	9.7141	9.64106	9.47118	9.43104	9.41216	9.55921	9.75881	9.29037	9.4976	9.63447	9.49834	10.0749	9.6358	8.1756	8.13052	9.54852	8.1248	8.58069	8.33442	8.45081	8.30529	8.14855	8.41751	8.03032	7.96183	8.73175	9.03513
ENSG00000116133	0.712055	11.1815	11.6574	11.6033	11.1134	11.5802	11.6101	11.5006	11.2713	11.4447	11.3316	11.2575	11.265	11.313	11.6137	11.2367	11.5792	11.2504	13.6098	13.3723	13.298	13.4692	13.3979	13.3446	13.2264	13.2434	13.2844	13.4096	13.5037	13.2554	13.2755	13.1871	11.9192	13.4005	11.1333	9.30538	9.2892	8.77746	9.4938	8.88711	8.68214	7.58795	9.03838	7.81136	7.97023	8.6072	9.95961	8.61003	9.1139
ENSG00000162407	0.365268	7.22921	6.59752	6.81565	6.50106	6.65902	6.48478	6.65856	7.27714	6.8653	6.46663	6.5462	6.67788	6.49582	7.09906	7.01431	7.02089	7.14164	7.52321	7.27072	7.41673	7.19896	7.31388	7.66328	7.62107	7.31323	7.6159	7.13552	7.22563	7.28333	8.054	7.68049	7.4987	7.4048	7.44114	6.08911	6.142	5.82928	10.6265	8.70126	8.69283	7.58949	9.61951	8.54184	7.56758	8.46207	10.5145	6.69603	5.55861
ENSG00000021852	0.102544	4.18519	4.29227	4.35612	4.63071	4.30438	4.16036	4.48916	4.31346	4.23807	4.236	4.24218	4.20519	4.49679	4.08734	4.41696	4.10703	4.05372	4.13088	4.59135	4.2889	4.57356	4.32282	4.17092	4.49623	4.36705	4.32083	4.53625	4.514	4.10691	4.41901	4.38216	4.86053	4.47195	4.32419	6.43413	6.49242	6.87375	7.46064	8.19628	7.9835	7.97653	7.92384	8.36408	8.1698	6.38896	6.17651	7.04962	8.25591
ENSG00000177606	0.834838	9.17054	7.88479	10.2364	7.76608	8.4653	8.71987	9.92714	10.025	9.3293	10.099	9.80987	8.41287	9.10133	10.141	8.37597	8.55159	8.50648	8.8346	9.38409	7.7933	8.29333	8.71389	8.86842	9.74365	8.94888	9.17969	9.47397	9.27002	9.9791	8.56482	9.54232	8.66982	9.63852	8.56535	5.5984	5.83657	5.47377	7.77769	6.50877	6.70918	6.66104	6.88269	6.16865	6.08947	9.08102	9.52478	7.04368	6.34623
ENSG00000134716	0.567483	4.12399	4.2066	4.53071	4.90307	4.62105	4.04813	4.79246	4.30589	3.94182	4.80716	4.23861	4.08408	4.83456	4.26389	5.51614	4.93783	3.96741	5.94682	4.91373	5.1994	5.65215	4.67095	5.57902	6.06796	5.83337	5.582	5.71188	5.35007	5.14825	6.7388	4.91821	4.63688	4.77916	4.51827	5.42867	5.37331	5.42857	5.90952	6.99948	6.86377	6.66255	6.40716	7.04586	6.31609	6.32913	5.35713	6.55534	7.9285
ENSG00000142856	0.751026	10.3976	10.4556	10.4379	10.1424	10.1934	10.8073	10.0963	10.0625	10.3256	10.5408	10.4969	10.1774	10.9483	9.82981	10.0078	9.82207	10.0827	9.91293	9.98905	9.80503	10.0942	9.6811	10.0192	9.95403	9.81095	10.0225	9.78853	9.5851	9.65129	9.68981	9.61481	9.68995	9.90656	9.8894	11.5903	11.6935	11.3018	6.43452	6.84299	6.95481	7.62844	6.40693	7.6488	7.31942	10.5866	9.74339	10.1739	10.512
ENSG00000162434	0.935458	8.81435	9.21376	9.08293	8.92968	8.78227	8.91571	8.88896	8.85451	9.02859	8.61906	8.8133	8.88077	9.07591	8.36651	8.40385	8.4887	8.36717	8.54088	8.42039	8.43001	8.66952	8.34132	8.29945	8.39958	8.6717	8.76405	8.71697	8.73971	8.64874	9.30792	8.82589	8.33256	8.63951	8.47836	9.24919	8.52771	8.64134	9.76534	7.68959	7.68945	8.48503	8.20203	7.81781	7.82113	10.1404	10.0891	10.4052	10.6429
ENSG00000172410	0.237352	4.71664	4.46098	4.74139	4.83242	4.72668	4.6049	4.28522	4.71497	4.66046	4.39844	4.70242	4.53166	4.89722	4.2068	4.22097	4.49281	4.70447	4.25034	5.26612	4.52745	4.94163	4.84086	4.52256	4.27398	4.5845	5.00402	4.98616	4.20577	4.7273	5.38933	4.54053	4.70613	4.70438	4.7517	5.04118	4.81541	4.8079	5.32347	5.73434	5.94542	5.22594	5.61875	5.52716	5.641	5.10208	4.52659	5.02824	5.10623
ENSG00000116704	0.566944	6.98049	6.80157	6.65097	6.91431	7.02601	6.99399	6.7947	6.74424	7.02856	6.62691	6.99262	6.98818	6.50626	6.40513	6.79382	6.50333	7.05635	7.18148	6.88693	7.34803	7.2138	7.17011	6.89704	7.12461	7.3087	7.4504	7.38539	7.30493	7.2633	6.71852	7.01482	7.24922	6.59637	7.02891	8.41984	8.58348	8.32638	6.38191	6.1321	6.37674	6.22151	6.16833	6.19249	6.14183	6.18725	6.46358	5.54246	5.51185
ENSG00000142864	0.859636	9.26706	9.08704	9.26145	9.14254	9.24834	9.10596	9.32233	9.18168	9.23516	9.13715	8.96381	9.14372	8.9258	9.5211	9.56694	9.56684	9.21359	9.29447	9.43305	9.50631	9.34805	9.41993	9.26174	9.36009	9.19952	9.13194	9.20001	9.30046	9.25294	9.18445	9.21693	9.57493	9.43683	9.50363	7.18628	7.54169	7.69691	9.29503	7.45675	7.59557	8.44024	8.21673	7.68786	8.07486	10.1345	9.88626	9.47296	9.16744
ENSG00000172380	0.747995	10.4735	10.562	10.4244	10.1402	9.99422	9.93494	10.131	10.2247	9.99039	9.98824	10.1452	9.82054	10.0398	10.3355	10.1889	9.88619	10.3616	10.7853	10.3572	10.6261	10.5412	10.3308	10.5116	10.7019	10.585	10.565	10.612	10.1285	10.9148	10.8577	10.5825	10.6422	10.623	10.7096	9.98417	9.86646	10.0098	9.74135	7.85071	7.52619	7.30149	8.22291	7.15668	7.2487	7.99544	8.77831	7.33826	7.46594
ENSG00000116729	0.551719	9.27562	8.5451	8.92255	9.04968	8.57304	8.77082	8.64883	8.98644	8.74371	8.4121	8.52382	8.57856	8.7324	9.34439	9.59329	9.47755	9.35173	9.58594	9.30258	9.33621	9.32363	9.50469	9.21523	9.6515	9.32189	9.19716	9.27434	9.133	9.43582	10.0719	9.73893	9.48838	9.30561	9.32199	9.18844	8.72406	9.18152	8.29444	6.88181	6.34665	5.82921	6.60878	6.16828	6.09213	7.44558	7.89842	5.27408	5.86038
ENSG00000116745	0.0192394	4.29821	4.16507	4.1045	4.08226	4.11602	4.33495	4.25773	4.27404	4.31864	4.17167	4.12883	4.59027	4.46765	4.14492	4.27762	4.11268	4.37869	4.17201	4.88967	4.41855	4.13177	4.40911	4.59011	4.16569	4.02557	4.68155	4.37383	4.80421	4.45515	4.21884	4.51603	4.30861	4.35411	4.13909	3.98496	4.17899	4.23649	4.06871	4.20111	4.34073	4.15871	4.08945	4.11767	4.16097	3.94553	4.03089	4.10799	4.03279
ENSG00000066557	0.756909	8.79291	8.75232	8.79636	9.05624	8.92053	9.02767	8.95712	8.92897	8.89351	9.0451	9.13268	8.99917	9.41356	8.80222	8.66884	8.58931	8.80665	8.56684	8.93631	8.65956	8.74383	8.79235	8.75484	8.67176	8.73095	8.76605	8.70137	8.76054	8.77652	8.70448	8.83792	8.86914	8.8089	8.81652	8.86384	8.90871	8.25569	6.81675	6.47938	6.59303	6.75088	6.81404	6.53627	6.73643	7.33269	7.68227	6.85191	6.45531
ENSG00000050628	0.662698	4.87541	4.55861	4.55057	4.65723	4.49451	4.64499	4.54838	4.62926	4.5601	4.48358	4.85073	4.49995	4.54879	4.75391	4.95947	4.8045	4.92468	4.80704	4.81837	4.67484	4.72904	4.82024	4.61962	4.47567	4.74695	4.76022	4.67792	4.83054	4.7954	4.88857	5.07693	5.07319	4.97546	4.92184	5.05168	4.98177	4.86171	5.19848	5.518	5.47769	5.31085	5.14239	5.31036	5.15447	4.66132	4.45112	4.95919	5.05364
ENSG00000142892	0.670201	8.99602	8.6358	8.80215	9.17422	9.31283	9.49999	9.26321	8.89587	9.54042	9.32838	9.49648	9.59435	9.53234	9.11716	9.27596	8.93483	8.8774	9.39754	9.77625	9.79704	9.70584	9.66415	9.48093	9.5791	9.53526	9.42509	9.65146	9.8307	9.56022	9.55521	9.67494	9.818	9.90666	9.56954	7.4571	6.23341	6.02829	6.21842	6.1419	6.15811	6.03599	5.71961	5.96457	5.94834	7.16245	7.40347	6.18944	4.99748
ENSG00000162613	0.928673	8.77834	8.84919	8.81798	8.83405	8.68765	8.77401	8.80592	9.08387	8.8298	8.78696	8.76349	9.12964	8.7179	8.98612	8.84182	8.96682	8.9923	8.25439	8.68863	8.42917	8.46877	8.44395	8.14688	8.24844	8.20221	8.0009	8.24367	8.34019	8.59852	7.93281	8.29827	8.69208	8.46756	8.95192	6.07373	5.87026	5.94288	6.40528	6.47162	6.505	6.16603	6.55365	6.36902	6.30953	6.56693	6.41071	6.73269	6.46615
ENSG00000137941	0.787248	5.30202	6.24619	6.19303	6.35605	6.1754	7.01039	6.3553	6.03269	6.44309	6.45298	6.22956	6.34603	6.94247	5.31201	5.80169	5.5118	5.32632	5.67882	5.79772	4.81313	5.84784	5.37103	5.82908	5.6001	5.86557	5.31491	5.75235	5.61581	5.98753	6.16555	4.91821	5.54761	5.52696	5.28768	5.83505	5.5007	5.6616	5.35378	6.06974	5.8044	7.19208	6.33876	7.0152	6.80478	9.08252	8.10447	8.74413	7.60544
ENSG00000117151	0.729805	6.44164	6.12693	6.40075	6.3264	6.35627	6.43244	6.47621	6.95794	6.69217	6.35178	6.41509	6.62759	6.13138	6.24319	6.67139	6.24172	6.4097	6.96	6.29917	6.70242	7.01121	6.83204	6.6494	7.27171	6.76346	6.30444	6.63499	7.19983	6.95598	7.49493	6.85095	6.83169	6.91871	6.48732	6.17203	5.31373	5.27803	5.41038	5.43502	5.5711	5.00383	5.35918	5.24545	5.43348	5.19323	5.71148	4.84753	4.97228
ENSG00000117155	0.819283	7.76775	8.08991	7.91386	8.08286	7.82724	8.01352	8.06461	7.73623	8.19573	7.99061	7.77187	7.89403	7.66158	7.93829	8.04815	7.92863	7.72829	7.0045	7.36833	7.37162	7.69494	7.24821	7.08805	7.32747	7.55808	7.42477	7.71207	7.67455	7.2154	6.90419	7.6752	7.73602	7.31976	7.75041	8.44774	8.6881	8.17957	6.10701	6.43597	6.59834	7.10757	6.7382	6.95926	6.88806	7.44377	7.68317	7.42523	7.27558
ENSG00000055732	0.85275	4.96743	5.71381	5.48722	5.57443	5.00091	5.18189	5.07942	4.97285	5.07569	4.98748	5.54388	5.90529	5.58656	4.6663	4.76506	5.10903	5.7281	4.2619	4.44001	4.96787	4.43052	4.58951	4.28095	4.11122	4.94788	4.33732	4.95518	3.93354	4.65208	4.95434	4.21783	4.57082	4.84791	4.17267	4.80559	4.97126	4.35873	5.40014	5.10504	5.68175	4.89431	5.1418	5.38546	5.34792	4.733	4.48982	4.55587	4.44631
ENSG00000153904	0.781671	9.87898	9.75371	9.47405	9.32017	9.57928	9.43576	9.19566	9.32736	9.29326	9.38061	9.61702	9.54036	9.51787	10.1216	9.98382	9.902	10.1219	10.8652	10.5517	10.6226	10.6156	10.5259	10.6076	10.7316	10.6307	10.9201	10.9658	10.7275	11.006	10.8322	10.8261	10.9425	10.5654	10.5288	10.0634	9.43822	9.04424	8.75065	7.2295	7.20313	8.81633	10.3311	7.7821	8.90792	9.84364	10.1569	8.59168	10.0664
ENSG00000117174	0.498961	9.43061	9.0606	9.40362	9.36247	9.17213	9.12194	9.24225	9.17913	9.3998	9.13854	8.97546	9.38191	9.35842	9.20661	9.49325	9.26053	9.38402	9.14073	9.14147	9.37918	9.33442	9.56945	9.08662	9.15418	9.25175	9.16428	9.05357	9.00596	9.61334	9.14216	9.16221	9.601	9.26823	9.62068	5.09339	5.35156	6.79619	6.18032	5.43538	5.58959	5.27008	5.24931	4.88523	5.19924	6.46222	7.25476	4.95769	5.03442
ENSG00000162645	0.339502	5.36762	6.33388	7.17493	7.65865	7.1345	7.30348	6.30913	5.61774	6.82298	6.12359	6.37342	5.21218	7.32142	5.95561	5.44567	5.57703	5.49198	8.64409	7.45383	7.82229	8.17568	8.29102	8.37873	8.40005	8.55774	8.58677	8.86816	8.86027	8.4278	9.66627	8.08958	7.22282	7.57375	6.65538	5.5159	5.4642	5.63741	7.1679	7.15543	7.22991	6.03422	6.41604	6.26642	6.21191	6.93714	7.00161	6.87708	7.09847
ENSG00000174842	0.70353	7.89743	8.60201	8.35228	8.33266	8.02101	8.34263	8.51069	7.95483	8.03001	8.2243	8.02973	7.78448	8.10251	7.61077	8.14337	7.81457	7.97498	7.8299	7.92243	7.87503	7.53867	7.61993	7.95127	8.0169	7.93735	7.5466	7.39982	7.30868	7.45122	7.32869	7.36131	7.7928	7.27166	7.48526	5.37662	5.42291	5.65128	5.79416	6.19095	6.00144	5.79628	5.99513	5.99523	6.01707	5.93577	6.56397	6.10973	5.62061
ENSG00000067208	0.181146	6.56779	6.78813	6.72961	6.6255	6.51674	6.54759	6.66209	6.70428	6.71125	6.65916	6.80849	6.77968	6.55094	6.68472	6.88011	6.58392	6.81611	6.78287	7.16899	6.82084	7.10953	6.88641	6.96163	6.77463	6.77461	6.86355	6.68234	7.06718	7.23001	6.989	6.88836	7.2785	6.7512	7.08671	4.81866	4.87936	4.52669	5.0823	5.28827	5.02038	4.83543	4.93467	5.04415	5.0073	4.84167	5.16385	5.00903	4.92712
ENSG00000067334	0.856242	10.0539	10.4102	10.5575	10.4537	10.4473	10.5735	10.7089	10.2393	10.5849	10.6726	10.5144	10.482	10.4352	10.0926	10.4203	10.2844	10.3059	9.77451	10.1861	10.1148	10.4387	10.1034	10.1393	10.0492	10.1353	10.1647	10.0538	10.4	10.0343	9.82195	9.95456	10.101	10.0182	10.0466	9.09607	8.87275	9.76278	8.86543	7.10029	7.97771	8.33448	8.41215	7.79514	7.99291	10.0215	10.075	9.11095	8.51617
ENSG00000023909	0.980878	6.20519	6.78363	6.84381	6.79557	6.06631	6.78138	6.43357	6.73215	6.72558	6.52241	5.80526	6.83086	7.02651	5.99461	5.81661	5.26196	5.52973	6.59077	5.92883	5.93707	6.45375	6.51447	5.86531	6.2146	6.26101	5.97704	6.07948	6.2705	6.10157	6.02629	6.35131	5.5783	6.72392	5.75446	6.57755	5.98639	7.76304	6.30468	5.86512	5.90836	5.089	5.1535	5.33456	5.60224	6.00532	7.07307	6.06304	5.58092
ENSG00000198691	0.292927	4.47436	5.3447	4.72567	5.40775	5.04999	5.30786	5.19339	4.77426	4.72406	4.69064	5.58052	5.33115	5.17863	4.72096	4.37746	4.62119	4.49999	4.96496	5.2405	4.98132	5.02359	4.78941	4.95267	4.5242	4.69415	5.16281	4.77176	4.88237	4.64666	4.75837	5.21398	4.91265	4.44919	4.4584	7.21812	6.2923	6.74134	6.90662	7.49804	7.35898	7.09878	7.04944	7.68511	7.23637	6.41033	5.79384	7.71996	9.05218
ENSG00000117525	0.733785	8.85843	7.90715	8.28724	8.30426	7.91205	7.91654	8.27047	8.52992	8.38733	8.38923	8.57674	8.26529	9.2045	8.89284	9.09107	9.03356	9.41734	9.58594	9.1236	8.92727	9.68255	9.28641	9.31712	9.40601	9.94886	9.50947	9.88205	10.1894	9.81048	10.0702	10.0231	9.38359	9.12881	9.84654	6.17836	7.52241	6.29627	9.09238	9.51399	9.322	7.28821	8.25758	6.99746	6.91092	8.86314	10.1293	6.67133	6.78556
ENSG00000137992	0.468084	6.56229	6.09076	6.2105	6.28258	6.52605	6.08483	6.16564	6.35321	6.27365	6.42829	6.63405	6.51143	6.71143	6.25219	6.36126	6.17172	6.7077	5.95301	6.70468	6.16947	6.17278	6.34314	6.37749	5.98958	6.14736	6.64519	6.28092	6.65661	6.45858	6.64534	6.3303	6.29885	6.38719	6.43715	6.68882	6.78042	6.50559	6.52768	6.53991	6.45734	6.53826	6.59831	6.60831	6.52982	5.84445	5.96092	5.91651	5.80043
ENSG00000117543	0.536528	8.82803	8.91324	8.63682	8.72651	8.49851	8.82625	8.89324	8.71331	8.90331	8.84964	8.54217	8.74317	8.6936	8.582	8.52166	8.55271	8.55448	8.59682	8.26977	8.79577	8.60169	8.61147	8.43033	8.46961	8.57349	8.45396	8.10994	8.18867	8.4673	8.64604	8.47798	8.54417	8.63892	8.75105	6.39493	6.18532	6.35698	6.7928	6.74327	6.66223	6.39655	6.4061	6.77845	6.62479	6.07596	5.89505	5.84828	5.78154
ENSG00000060718	0.465442	8.09712	7.83035	8.01589	7.75279	7.87383	7.68145	8.05492	8.29045	7.93877	7.7888	7.28833	8.53151	7.9956	8.71056	8.87943	8.60943	7.62691	7.01324	7.15286	7.46223	6.85252	7.45999	6.75163	6.84916	6.46397	6.84314	6.25389	6.71543	6.73156	6.92863	6.63526	7.83097	7.56869	7.87865	4.63877	4.84421	5.00337	5.14141	5.63236	5.2724	5.55738	5.1747	5.45986	5.28326	5.21086	4.72506	5.14249	5.03247
ENSG00000197780	0.626179	4.74256	4.61823	4.92197	4.57286	5.28067	5.14572	6.99038	4.90036	6.16388	4.77157	5.43818	5.31395	5.39395	6.07084	6.16751	6.15837	4.68803	4.97737	5.05002	4.99213	5.6625	5.53337	4.58985	4.8235	5.00026	4.65332	4.54928	4.88017	4.97345	4.70638	5.16985	5.18273	5.27915	5.12461	3.94837	4.27198	3.87978	4.01458	4.19909	4.04178	4.0119	4.24235	4.15508	4.1965	5.74969	4.92976	5.48184	4.72666
ENSG00000134222	0.696012	7.28649	7.00426	7.03448	6.73367	6.5258	6.91022	6.91167	7.17403	6.43468	6.59793	6.76609	6.76322	5.99515	7.37928	7.44801	7.45939	7.1429	7.5252	7.58843	7.08522	7.20293	7.57014	7.41437	7.43962	7.42467	7.333	7.3073	7.54516	7.48613	7.61445	7.18628	7.52826	7.65231	7.48093	9.27213	8.43467	8.3533	6.36963	6.72447	6.46224	6.86872	7.26437	6.90071	6.87693	6.6452	7.22441	6.23766	6.19389
ENSG00000134243	0.811197	5.40804	6.24974	6.15568	6.32537	5.6158	6.33542	5.80583	6.062	6.56104	6.11552	6.44929	6.18926	6.29981	5.10438	5.50813	5.22876	5.44967	5.90196	5.45599	5.84367	6.28769	5.89556	6.02599	6.05371	6.20628	6.10322	6.21273	6.64039	6.31362	6.35702	6.37154	5.89725	5.15286	5.77508	6.24184	5.79473	5.98592	5.68165	5.89968	5.97434	6.45657	5.93516	6.29019	6.29848	7.25982	7.13854	7.33869	7.48898
ENSG00000143106	0.707458	8.94674	9.23435	9.17075	8.94942	8.81912	9.24781	9.37367	8.81719	8.96498	8.89892	8.84906	8.85804	8.9878	9.16167	8.79737	8.71758	8.83363	9.71411	9.13276	9.24293	9.14255	9.08661	9.33226	9.42814	9.37563	8.94293	8.89334	9.143	8.91309	8.65033	8.77676	9.28356	9.56476	9.06925	12.3731	12.8874	12.7202	8.59207	8.37058	7.76809	8.57343	8.6622	7.87927	8.60291	8.85132	9.01291	8.25503	8.00638
ENSG00000134183	0.161223	5.26956	6.31709	6.2791	5.85246	5.61251	5.79582	6.07805	5.54906	6.65682	5.6829	5.81896	5.44038	5.87512	4.96606	5.00415	4.94091	5.31554	4.67022	4.70463	5.22695	4.89255	5.13317	5.10681	4.45319	4.55614	4.64865	5.38002	4.80136	5.14737	5.03948	5.45679	5.20114	4.58522	4.5752	9.35096	8.73006	10.1467	5.36596	6.16613	6.76268	6.21777	6.06286	6.85173	6.32558	5.14933	4.83984	5.73269	6.7084
ENSG00000198758	0.188853	4.64621	4.41592	4.2883	4.53702	5.00091	4.57751	4.33108	4.30589	4.40652	4.6789	4.68389	4.77368	4.78067	4.57676	4.40902	5.01113	5.21278	4.87668	5.67324	4.89711	5.39106	4.72301	4.83733	5.18433	4.98786	5.07268	4.88311	4.53151	4.79629	4.9878	4.49238	5.28018	4.55895	4.17921	6.70297	6.82667	6.39705	7.0224	8.37775	8.41026	8.02311	7.98733	8.21237	7.82048	6.78252	6.47659	8.38016	8.98885
ENSG00000156150	0.462608	5.36103	6.11907	5.10305	5.93253	5.70245	6.46919	5.54043	5.48025	5.56111	5.66874	5.72829	5.67939	5.72307	6.27514	5.53525	5.03172	4.77429	4.95358	5.24641	5.17597	5.13125	5.09746	5.09342	5.31299	5.0222	5.35654	5.19314	5.06407	5.48104	5.15667	4.89912	5.30689	5.75271	5.7003	6.4312	6.49702	6.80069	6.36468	7.60208	7.56326	7.12882	7.06347	7.45724	7.48953	5.90631	6.05423	6.40785	6.39827
ENSG00000168679	0.205106	7.42549	7.38089	7.1435	7.07461	7.06772	7.1225	7.82045	7.89231	7.90452	7.77393	7.1146	7.78869	7.41262	8.9991	8.35996	8.41214	8.74451	8.16412	8.74572	8.17027	8.35008	8.59592	8.22967	8.28369	8.14846	8.10914	7.8781	8.44934	8.29876	8.79798	7.94189	9.37347	8.7121	9.47513	4.18826	4.06759	4.3116	5.42352	4.19416	4.367	4.32193	4.30125	4.25838	4.35363	4.82084	5.84695	4.40648	4.41924
ENSG00000134248	0.6002	10.3927	10.8598	10.7294	10.6501	10.4278	10.4165	10.7401	10.4594	10.9661	10.6722	10.5169	10.7492	10.6979	10.3379	10.4183	10.1569	10.2435	10.3624	9.98703	10.1931	10.7154	10.0743	10.4753	10.4625	10.263	10.2092	9.91591	10.2227	10.034	9.86874	9.82106	10.1441	10.1186	10.1197	9.54954	9.80683	9.76659	9.49595	8.17101	7.86577	8.51616	8.4984	7.98206	8.3623	9.74797	10.2009	9.59785	9.79909
ENSG00000143105	0.245302	5.89942	5.23218	5.26624	5.05904	5.42602	5.72822	5.14091	5.50912	5.59312	4.54914	5.73645	4.90708	5.84002	5.13672	5.70087	5.63244	5.71488	5.61206	5.80709	5.47148	5.47147	5.72295	4.75678	4.88271	5.34813	5.61304	5.393	5.56047	5.68176	5.69697	5.89521	5.23015	5.40979	5.54547	6.1974	6.6309	6.32991	6.57121	6.6157	6.98985	6.37231	6.85222	6.43007	6.31262	6.00957	5.82203	6.24496	7.0625
ENSG00000177272	0.773737	4.51847	4.11863	4.58677	4.70085	4.39642	4.5881	4.1417	4.56186	4.30577	4.61398	4.54477	5.14939	4.48991	4.70844	4.56021	4.42026	5.00744	3.96347	4.29645	4.76661	4.43849	4.82671	4.49914	4.29121	4.57284	4.82281	4.43243	4.90467	4.353	4.45759	4.81868	4.50374	4.6995	4.59514	5.2877	4.97658	4.76996	5.43355	5.81038	6.19354	5.61712	6.01647	5.83742	5.68921	4.79552	4.85004	5.22437	5.22702
ENSG00000121931	0.781796	7.90174	8.17287	8.39544	8.65809	8.45577	7.92519	8.73914	7.94343	8.57403	8.3121	8.14623	8.84474	7.79552	7.47722	8.02667	7.53828	8.06261	8.3378	8.23076	8.47395	9.18908	8.1722	7.83477	8.16576	8.6389	8.55295	8.24431	9.12198	8.67993	8.15128	8.6879	9.0101	8.54969	8.39018	5.05253	4.73159	6.71664	5.74509	5.19506	4.91726	6.01539	6.03822	5.65301	5.61382	7.69006	8.81688	7.07139	7.09045
ENSG00000116455	0.676429	8.20023	8.53223	8.48797	8.35139	8.20033	8.32223	8.6974	8.17125	8.35453	8.29671	8.16883	8.51271	8.05973	8.64049	8.88483	8.9212	8.33709	8.56422	7.98731	8.44495	8.47987	8.48908	8.21787	8.3705	8.42298	8.05049	7.88433	7.51064	7.8575	7.15482	8.41128	8.38678	8.39289	8.43171	7.34896	7.19347	6.92208	8.35894	8.23717	8.36795	7.887	8.16453	7.94724	8.13818	7.59297	7.48556	7.46247	7.30014
ENSG00000197852	0.725107	6.22021	6.05666	5.78497	5.7043	6.21169	5.74171	5.91892	6.09506	5.67942	5.76452	6.35316	5.99679	6.1456	6.09468	5.6483	5.43444	5.63593	5.92576	5.67401	5.92624	5.94236	5.32854	6.168	6.19247	5.87292	5.93236	5.89536	5.46394	6.25591	5.77611	5.99684	5.996	6.30606	5.89226	7.30969	7.59111	6.45502	6.68879	7.92899	7.49837	7.09628	7.46198	7.7727	7.67677	6.44868	6.19881	7.74435	7.56348
ENSG00000155380	0.794538	10.0244	9.58063	9.6275	9.45592	9.64672	9.41647	9.6777	9.84387	9.7249	9.40393	9.37895	9.52433	9.71083	9.30095	9.57468	9.26947	9.05917	8.881	8.97779	9.05581	8.96656	8.8864	8.78366	8.7539	8.63878	8.61156	8.33634	8.75501	8.77826	8.86609	8.72255	9.19943	9.0749	9.10446	6.29237	6.14732	7.14801	6.23697	5.87802	6.00008	6.10408	6.77509	5.86991	6.20491	6.41671	7.07516	5.80846	5.41634
ENSG00000134242	0.105799	4.52551	4.35428	4.57537	4.61698	4.46802	4.68227	4.53166	4.57009	4.51207	4.65477	4.74058	4.78342	4.61537	4.6573	4.56837	4.55365	4.75888	4.4692	4.86196	4.8509	4.54732	4.62446	4.64937	4.60286	4.56104	4.60253	4.53183	4.69137	4.68582	4.76653	4.9247	4.66323	4.58812	4.7019	4.52783	4.55688	4.46224	4.55567	5.06168	4.76397	4.70693	4.75985	4.91281	4.81063	4.41255	4.35918	4.44981	4.51571
ENSG00000197323	1.02652	7.71601	7.97399	7.90919	7.912	7.73379	8.04494	8.09063	8.16575	7.99037	7.77818	7.76423	8.12686	8.02696	7.90677	7.97982	8.08756	8.00277	7.65049	7.90152	7.67995	7.83269	7.95092	7.83613	7.47097	7.63354	7.75543	7.71169	7.94045	7.99126	7.69482	7.74631	7.97738	7.80086	7.89094	8.97221	8.77028	8.56439	7.15157	6.98044	6.94776	7.29512	7.15115	6.98809	6.86827	7.49886	7.48815	7.28347	7.2464
ENSG00000116752	0.586862	9.65303	9.71967	9.67102	9.64138	9.68961	9.57758	9.5614	9.68789	9.48066	9.72118	9.86185	9.2079	9.79141	9.24324	9.11431	9.07738	9.50587	9.7048	9.38433	9.3642	9.41854	9.30759	9.61271	9.46834	9.60213	9.5996	9.42701	9.17466	9.55806	9.36997	9.268	9.48519	9.22924	9.26017	10.0154	9.48177	10.8105	7.51663	6.29539	6.56835	6.91641	6.6607	6.05676	6.36554	9.52644	9.04344	9.09742	8.77038
ENSG00000134198	0.656823	4.26436	3.96934	4.05264	4.06776	4.23909	4.13822	4.32108	4.01208	4.15382	4.06335	4.39359	4.12058	4.06597	4.52974	4.47962	4.36696	4.15639	3.97977	4.12614	4.21203	4.16733	4.36258	4.24547	4.25478	4.10707	4.04754	4.11586	4.02429	3.96892	4.21284	4.21633	4.14752	4.32546	4.46218	3.86382	3.97801	4.05517	3.99428	4.08719	4.13409	4.03058	3.9958	4.05831	4.15809	4.0436	4.0585	4.11319	4.01232
ENSG00000134259	0.505862	6.87648	6.68698	6.76213	6.38963	7.5567	6.4685	7.22766	6.32757	6.77308	6.99001	6.60583	7.25016	6.31374	7.82435	6.26699	6.88285	6.65632	6.7216	6.14059	5.76678	6.07789	6.04848	6.28786	6.78934	5.6404	5.92836	5.64468	5.78897	5.88586	6.31858	6.13966	6.84098	6.68579	7.09882	6.13497	6.68178	6.08645	7.24066	7.48526	7.55551	7.31862	6.95136	7.58444	7.21127	6.69496	6.27876	7.21244	7.35738
ENSG00000116815	0.61615	5.47425	5.6196	5.38402	5.76713	5.51345	5.85056	5.66102	5.57762	5.54998	6.09095	5.8811	5.44827	6.13164	5.17352	5.55092	5.32984	5.323	6.97349	6.8857	6.5361	6.60022	6.64176	6.73421	6.75412	6.59767	6.40011	6.71316	6.45369	6.25857	6.4155	6.1924	6.80675	6.53674	6.65253	4.69331	4.9077	4.91125	5.08834	5.22394	5.25591	5.12873	5.47297	5.12504	4.98802	5.33905	5.66399	4.81605	4.8646
ENSG00000196505	0.810017	5.99449	6.61093	6.60307	6.91986	6.43059	6.14376	6.36183	5.94181	6.27139	6.26258	6.46577	6.37691	6.58776	6.00875	6.25126	5.4989	6.12181	6.7585	6.46667	6.41228	7.08045	6.702	5.58928	5.98745	6.54517	6.91656	5.95933	6.88383	6.46919	6.24011	6.14586	7.07772	6.07446	6.64463	6.26739	5.53521	6.18566	6.39107	7.31825	7.23403	6.83641	6.68729	7.17221	6.96401	5.00281	4.7698	5.19924	5.62473
ENSG00000116874	0.557863	7.3287	7.08116	6.90758	6.67286	7.08701	6.82783	6.84691	6.73515	6.86977	7.00731	6.60424	7.01207	6.84373	6.78374	6.91248	7.00177	7.22445	7.19945	7.25238	7.00044	6.8696	6.90491	6.86192	6.8755	7.02345	7.11192	6.80797	6.71786	7.03795	7.16067	6.6713	7.13977	7.07938	7.24875	5.84502	6.28298	6.0851	5.88892	6.22279	5.88589	6.15808	5.59873	5.82707	5.64062	7.94823	6.78434	7.99663	8.00037
ENSG00000134240	0.152595	5.56698	4.23601	5.07241	4.26606	4.84042	4.48315	4.48729	4.31191	5.32249	4.65773	4.18143	3.87996	4.79637	6.6579	6.7385	5.78659	5.77644	5.19449	4.73882	4.73967	5.00355	4.903	5.83498	5.74498	5.64999	5.09834	5.45111	5.98342	5.7064	4.48199	7.03567	5.78462	5.56691	6.15085	6.41872	6.08332	5.9934	6.26162	6.68421	7.12488	7.93653	9.9146	7.58316	7.58316	9.39561	9.40164	8.85466	9.43779
ENSG00000134249	0.482545	4.65808	4.5076	4.60178	4.6435	5.38449	4.89445	4.51097	3.99568	4.37858	4.74328	5.39431	4.47261	4.97622	4.2068	4.95648	4.38016	4.78259	5.00091	5.44584	4.94389	4.49138	4.4357	4.88305	4.22388	4.4515	4.54574	4.48954	4.80136	4.33592	4.48544	4.69193	4.98471	4.90034	4.63932	5.72739	6.09192	5.56884	6.06201	7.12842	7.11397	7.76974	7.22387	7.95891	7.92388	9.73876	8.69814	9.15549	7.94899
ENSG00000134250	0.695003	9.37487	8.90124	8.8932	9.16516	9.20678	8.92885	9.02788	9.17796	9.26317	8.9524	9.15759	9.38583	9.21056	9.2159	9.26405	9.46208	9.19484	9.57398	9.89991	9.55455	9.54	9.54702	9.4731	9.55624	9.56981	9.56938	9.75678	9.73581	9.80683	9.52101	9.72615	9.67932	9.78282	9.77308	5.6515	6.06595	5.73394	8.3918	7.49924	7.33999	8.07537	8.621	7.69565	7.62925	7.74865	8.19943	7.19257	6.66696
ENSG00000198019	0.0250871	5.90931	5.50872	5.99276	5.52808	5.00091	5.33239	5.55207	5.65432	5.40452	5.52214	5.66764	6.05062	5.67463	6.12424	5.67148	6.33794	6.37606	6.3073	5.58289	5.96816	5.95096	5.5311	6.07069	6.52362	6.55964	7.0305	6.2865	6.18917	5.85112	5.99918	6.56214	6.19503	5.90113	6.20303	5.95502	6.5148	6.23203	6.84753	6.59872	6.94476	6.4906	6.09761	6.31902	6.37384	6.19013	5.94494	7.47852	9.19067
ENSG00000186141	0.841755	8.16591	8.92111	8.84136	8.5012	8.70514	8.7201	8.6642	8.34716	8.61477	8.76454	8.47143	8.55273	8.65017	7.90983	7.82814	8.17144	7.83885	8.15621	7.83349	7.84955	8.24345	7.74142	8.04933	7.96814	8.18106	8.07428	8.2759	8.0133	8.22306	8.0035	7.84821	7.7192	7.69238	7.84766	6.23647	5.92563	7.35126	6.84725	7.29075	7.18581	7.75695	6.82923	7.10291	7.30004	9.42867	8.68031	9.63032	10.4083
ENSG00000131791	0.775647	5.54194	6.17336	5.41031	6.03416	5.39167	5.80794	6.5071	6.35322	6.21954	5.54875	6.29727	6.64049	6.2787	6.13939	6.4544	6.42189	6.30695	6.41248	7.0061	6.5654	6.30279	6.50275	6.68079	6.28772	6.12963	6.80165	5.69479	6.39763	6.68214	6.69579	6.74205	7.09557	5.69264	6.05899	6.53889	8.10688	6.31142	5.9856	7.34559	6.75726	6.7651	6.63582	6.48566	6.36432	4.80634	4.89482	5.08138	5.13967
ENSG00000131781	0.500357	4.77005	5.01639	4.87724	4.52308	4.84362	4.94105	4.54107	5.01809	4.95644	4.30835	5.43148	4.89076	4.69334	4.27109	4.67053	4.49411	4.64215	5.59392	4.74068	5.1082	4.69054	5.28307	5.10308	5.34574	5.4605	5.04864	5.42507	5.89794	5.08571	5.55047	4.88238	5.3155	5.4832	4.7648	5.99768	6.05611	5.44148	4.95857	5.56489	5.36112	4.86765	5.18202	5.07697	5.04815	5.531	5.16262	5.35404	5.22617
ENSG00000184678	0.856182	10.0117	9.29907	10.1296	8.90758	10.2259	8.74358	8.90131	9.42552	9.27687	9.14259	8.91236	9.02025	8.08773	10.098	9.6373	9.99002	10.6114	9.66758	9.77791	9.661	9.70299	9.66788	9.55614	9.81857	9.43942	9.34627	9.36523	9.38509	9.86529	10.6444	9.44307	10.227	9.72013	10.2561	6.36904	6.23156	5.59588	6.51323	7.4563	7.04877	7.37059	7.32295	7.59705	7.08315	6.74552	7.43582	5.92119	6.47078
ENSG00000159164	0.296877	6.57499	6.39224	6.55808	6.33204	6.60815	6.70688	6.74168	6.5213	6.57164	6.79865	6.73862	6.72063	5.95772	6.87981	6.73135	6.29709	6.2077	7.33883	6.66514	6.76102	6.3018	6.77091	7.17708	6.6051	6.96039	6.93457	6.5198	7.03354	5.89831	6.37977	6.72009	6.46555	6.89667	6.54457	6.10037	6.07739	6.55444	7.56443	7.33822	7.47648	7.17137	7.39499	6.96906	7.24267	6.20736	5.75811	6.2962	6.22523
ENSG00000143368	0.548108	8.0899	8.48856	8.17008	8.63867	8.5873	8.49586	8.88265	7.81305	8.51873	8.53936	8.06641	8.68386	8.13915	9.19222	8.80691	8.78231	8.18878	8.40721	8.55308	7.95078	8.75289	8.55199	8.62698	8.5363	8.49631	8.19947	8.56861	8.59974	8.08445	7.34192	8.09864	8.73044	8.54996	8.73344	10.5465	10.5279	10.4285	8.85582	7.30046	7.45189	9.00131	7.9019	7.43918	8.12973	9.63371	9.68542	9.39637	8.42063
ENSG00000163113	0.673528	5.01413	5.25793	5.04526	5.55462	5.26339	4.82082	5.30495	5.02114	4.98339	5.59766	5.15766	5.16372	5.23428	5.02423	5.04219	4.91121	4.60923	5.15268	5.09283	5.01306	5.08312	4.91538	5.20229	5.40896	5.34813	5.04731	4.89617	4.86546	4.94643	5.05862	4.83981	5.35522	5.11713	5.54134	4.97051	4.78814	4.77126	5.12064	5.71633	5.77487	5.42428	5.39519	5.63876	5.53586	5.903	5.54026	7.50954	8.26422
ENSG00000117362	0.561673	10.2787	9.64729	9.91368	10.1325	9.40541	9.79824	10.1127	9.95418	9.82855	9.98488	8.85476	10.2069	9.51618	9.94537	9.744	10.2087	9.87875	10.2209	9.85507	10.2715	9.82671	10.1293	10.5069	10.4706	10.1182	10.1953	9.99672	10.2227	9.59289	9.9139	10.1977	9.93129	9.90893	10.1863	11.1219	10.6923	10.3092	8.06525	7.86024	8.00327	7.30892	8.03144	7.27549	7.41806	7.50162	7.92718	6.92065	6.86662
ENSG00000143384	0.640239	8.14141	8.26204	8.20134	8.73039	8.48347	8.66514	8.89133	8.39585	8.34768	8.90483	8.32294	8.65984	8.1439	8.78543	8.91544	8.75059	8.63643	8.34565	8.56621	8.53779	8.61231	8.52816	8.30314	8.68016	8.77192	8.52874	8.5976	8.74089	8.25648	8.07506	8.49836	8.64797	8.64469	8.47374	5.61562	5.55826	5.81253	7.25239	6.43407	6.47545	6.53017	6.75876	6.19706	6.37131	7.804	8.34791	6.97733	6.90998
ENSG00000143457	0.419649	10.3351	10.2153	10.138	9.7989	9.99774	10.0752	10.2095	10.2136	10.3036	10.2584	10.0446	10.1463	10.0713	10.5438	10.4207	10.6296	10.1124	10.3807	10.1078	10.2342	10.4021	10.4552	10.1882	10.0842	9.96708	10.0744	10.2548	10.373	10.1475	10.4737	10.5955	10.1193	10.5323	10.4026	9.85929	10.0244	10.0365	8.55977	7.54182	7.37753	7.50657	7.49053	7.27789	7.32594	6.54304	7.20491	6.72427	6.11032
ENSG00000163131	0.191547	5.78852	5.28749	5.81817	5.27427	5.51543	5.32245	5.50612	5.29903	5.32798	5.48124	5.77196	5.78125	5.22237	5.40909	5.56123	5.66633	5.42125	5.98872	5.75357	5.62041	6.05915	5.5962	6.12537	6.1432	5.9237	6.39936	6.36903	6.68359	5.73101	6.46449	6.31735	5.35876	5.60762	5.73373	5.04971	5.01581	4.92374	5.54206	5.50544	5.75239	5.52771	5.54137	5.51207	5.73377	4.98071	5.87114	5.0493	5.0521
ENSG00000143437	0.694128	7.19434	7.05156	7.14844	7.07359	7.26431	7.02879	6.97535	6.89319	7.16514	6.69198	7.12852	7.07318	7.13602	6.8343	6.87124	6.84823	7.03081	6.99236	6.96018	6.96165	7.15421	6.94613	6.92953	6.84809	7.0458	6.81466	6.82286	6.81587	6.93558	6.84812	7.01959	6.92601	7.02873	7.08526	5.69098	5.55815	5.95887	6.11715	6.05682	6.12201	5.85703	5.99933	5.94642	6.04247	5.97071	6.15271	6.01811	6.14623
ENSG00000143409	0.324531	6.25808	6.37671	6.29471	6.40171	6.56053	6.61912	6.46714	6.74215	6.42426	6.25001	6.45047	5.86067	6.13414	6.72052	6.7332	6.79819	6.6271	6.95361	6.39596	6.84572	6.81929	6.73067	6.28499	6.86599	6.42456	6.67506	6.4028	6.74441	6.06505	7.12413	6.59142	6.4224	6.24997	6.44075	7.23388	7.53804	7.36914	8.1471	8.63888	8.65125	8.69661	8.60844	8.78698	8.65155	8.77948	8.02793	9.33337	9.71082
ENSG00000197622	0.56407	9.56332	8.6799	9.24131	8.78863	8.59076	8.61004	8.95098	9.583	9.30737	8.70908	9.11361	9.14064	9.08379	9.19403	9.54719	9.44094	9.69413	9.2232	9.71615	9.87645	9.63869	9.62845	9.06917	9.3134	8.97263	9.31219	9.46321	9.48861	10.1079	9.81963	9.65386	9.77978	9.52738	9.85482	10.4426	10.9796	10.3584	7.98226	8.64939	8.40739	7.20425	7.71497	7.52867	7.48567	6.2068	6.8199	5.32109	5.45348
ENSG00000143434	0.613681	6.45575	6.64253	7.01917	6.74328	6.83428	7.01432	6.65937	6.80234	6.87223	7.0791	6.3891	7.12024	6.83985	6.85159	6.97747	7.18591	6.5158	7.03088	6.93423	6.93465	6.79757	6.83022	6.78859	6.95597	7.14571	6.88265	7.10239	6.73574	6.88297	6.58026	7.1088	6.96456	6.62918	6.50248	7.03864	7.18263	6.96876	7.29929	7.9338	8.21572	8.10357	8.13226	8.17492	8.40299	7.70236	7.117	7.34432	8.09384
ENSG00000163159	0.661266	7.57858	7.56287	7.65082	7.56549	7.71496	7.57543	7.58878	7.37403	7.56909	7.2946	7.5798	7.59363	7.04678	7.32181	7.35178	7.2357	7.29705	7.43786	7.38544	7.62575	7.4306	7.3785	7.58157	7.56665	7.5516	7.36379	7.30885	7.45159	7.42122	7.15252	7.08538	7.36333	7.40844	7.31968	11.242	10.9833	11.3905	8.65103	7.99371	8.26589	8.41826	8.19124	8.18466	8.49185	8.04	8.85988	8.09002	8.15676
ENSG00000143390	0.452932	8.45449	9.08539	9.10599	9.23396	8.87643	9.19313	9.05013	8.94811	8.78822	9.2013	8.81322	8.86216	9.00614	8.68397	8.73477	8.95745	8.71314	8.85785	8.56472	8.61185	8.57001	8.58011	8.75342	8.69029	8.86104	8.40997	8.5698	8.57569	8.7162	8.51692	8.23524	8.78239	8.50688	8.67745	6.65105	6.27484	6.10799	7.23837	8.09471	8.17468	7.85038	7.88128	8.15694	7.97191	8.46415	7.91169	7.68097	7.55516
ENSG00000143416	0.35478	8.28786	8.15079	8.72622	7.90308	7.94278	7.72478	8.24167	8.26626	7.95052	8.15212	7.38493	7.99971	7.5009	8.80095	8.53883	8.71055	8.50954	8.8448	8.53728	8.30506	8.15463	8.63686	8.36144	8.63114	8.54819	8.35818	8.45394	8.01768	8.4895	8.75734	8.47861	8.30816	8.49546	8.33332	5.52999	5.50678	5.23886	8.31974	6.7578	6.99216	6.00477	6.99547	5.85293	6.17202	6.43656	6.61235	6.41679	6.13397
ENSG00000159409	0.371524	5.79264	5.03265	5.32921	5.06538	5.39609	5.09421	5.37372	5.31168	5.43843	5.97058	5.09452	5.10506	5.31688	5.67681	5.14896	5.46231	5.43757	5.53072	5.82496	5.87601	5.80281	6.10788	5.02963	5.35154	5.84937	5.58893	5.42031	5.31653	5.46222	5.14813	5.50144	5.38322	5.73675	5.62879	6.90899	7.11874	6.60819	6.8307	8.45586	8.14975	7.72546	7.8276	8.67915	8.18964	6.91501	6.40876	7.48787	7.41994
ENSG00000143436	0.679976	9.56965	9.41403	9.35157	9.16239	9.27235	9.13427	9.18143	9.45899	9.11432	9.19721	9.25755	9.11703	9.08353	9.30561	9.67595	9.50697	9.5969	9.48632	9.15573	9.22475	9.19984	9.31821	9.42648	9.33088	9.31476	9.34703	9.22076	9.23158	9.23422	9.29723	9.15268	9.45501	9.2393	9.1822	7.86667	8.08016	8.60301	7.43265	6.29372	6.36137	7.06302	6.80553	6.4828	6.53546	9.09447	8.45703	8.25378	8.4162
ENSG00000163191	0.69945	8.28379	7.34347	7.11296	6.94862	6.96366	6.20188	6.42409	6.07257	6.61127	6.78561	7.22026	6.87286	6.71795	8.19569	8.69081	7.99931	8.18376	8.65995	8.06939	8.39919	8.60919	8.27362	8.1429	8.45485	8.39572	8.32238	8.09228	8.66334	8.18804	7.9596	8.29366	8.84561	8.8736	8.91104	6.11899	7.17328	6.64845	8.31258	7.79626	7.97792	6.88634	8.01148	6.91827	7.56242	8.57546	9.07406	9.10228	9.87939
ENSG00000143536	0.0984857	4.91728	5.06712	4.50011	4.94203	4.7169	4.65132	4.79246	4.64637	4.86353	4.56967	5.26607	4.73279	4.74921	4.6152	5.08394	5.09059	4.63157	4.65218	4.99952	4.54211	4.998	4.51641	4.83733	4.84122	4.87811	4.97138	4.70529	4.40963	5.12841	4.76524	4.67644	4.55146	4.77916	5.02392	5.83299	5.97693	5.54542	5.87939	6.70941	6.85143	6.6822	6.40185	6.86863	6.57182	5.59015	5.16678	6.21606	6.40525
ENSG00000163218	0.168819	4.3661	4.7112	4.44786	4.33261	4.55028	4.3073	4.4338	4.59923	4.32272	4.55945	4.3049	5.09569	4.76182	4.68095	4.88013	5.02702	4.68193	4.61427	4.47107	4.33071	4.66875	4.68799	4.53944	5.27694	4.17845	4.84108	4.63553	4.58348	4.77608	4.80694	4.69079	4.47016	4.48636	4.40237	6.68187	6.63001	6.6721	7.65247	8.25489	8.37753	8.11446	7.78287	8.27804	7.90722	5.73558	5.51469	6.53178	6.0386
ENSG00000163221	0.0783677	4.69917	4.69858	4.49167	3.97768	5.24119	4.64749	4.51097	4.54355	5.10401	3.95963	5.03404	4.92697	4.89187	5.70916	6.57981	5.33988	5.6766	6.06503	5.16479	5.47148	5.79196	5.75597	5.6399	7.52676	6.00687	5.3128	5.29211	7.01202	5.37093	5.45296	5.77531	5.4378	6.59517	6.25714	5.63874	6.01784	5.51511	5.98489	7.33962	7.32334	6.20163	6.36663	6.9019	6.60584	5.53551	5.58843	5.64451	5.50913
ENSG00000143546	0.127031	5.98634	4.86333	5.14358	5.1768	4.63439	5.43631	5.80744	6.61912	5.60065	6.23164	6.83313	4.91047	5.64947	7.35452	8.56855	7.33837	7.42273	8.00279	8.29429	7.78766	7.29656	7.50337	7.20742	9.25871	8.23019	7.60331	6.31558	8.67372	6.41488	7.78432	8.2932	7.00137	8.31432	8.29908	4.49465	4.17356	4.51897	6.43877	8.29095	8.20583	5.53676	4.7501	5.63344	5.61556	6.5893	6.02374	6.9943	7.76966
ENSG00000197956	0.382247	8.25273	8.38055	7.97083	8.48445	8.43873	8.42251	8.17907	7.95538	7.99508	8.01871	7.96873	7.88096	7.53937	8.72396	7.86696	8.2885	7.92015	10.4169	9.13057	9.24032	9.65981	9.74739	10.1887	10.3072	9.76412	10.0567	10.1505	9.52931	8.7172	9.63256	9.35625	8.8806	9.95553	8.8811	5.41459	6.70092	6.43845	11.0059	9.5914	9.35401	8.00637	10.1123	8.77924	7.99648	8.60141	9.91592	5.71593	5.64604
ENSG00000143621	0.829182	9.84383	10.1093	9.9634	9.94357	10.1171	9.92119	9.92604	10.0971	9.84365	9.9921	9.91663	9.65125	10.3196	9.659	9.16422	9.82951	9.86354	9.50089	9.61864	9.61885	9.43551	9.63363	9.65421	9.6923	9.66955	9.56289	9.54939	9.4037	9.6921	9.46304	8.98408	9.50807	9.25802	9.79687	9.99511	10.0506	10.7814	8.94165	6.83895	6.51865	8.32823	7.60491	7.52658	8.07951	10.3526	10.4912	9.77464	8.73449
ENSG00000198837	0.512849	8.93484	9.31904	9.09665	8.98579	8.74217	9.33397	8.94909	9.40835	8.87983	8.94009	8.84033	9.08832	9.02477	9.38962	8.96711	9.62593	9.07933	9.61848	9.36263	9.10858	9.03546	9.60084	9.31001	9.23773	9.07706	9.0323	9.67498	8.97472	8.97278	9.07529	9.54377	9.35431	9.03696	9.10031	6.82013	6.78553	7.03205	8.63313	7.87511	7.94662	7.91638	8.0716	8.18081	8.36942	7.1121	7.26396	6.58324	6.17932
ENSG00000143545	0.535538	10.2923	9.91809	9.96441	9.69695	9.63012	9.83737	9.68935	9.72585	9.3491	9.52199	9.67116	9.48121	9.45693	10.125	9.76068	10.0239	10.3505	10.9223	10.2715	10.4355	10.219	10.2792	10.7866	10.7422	10.7167	10.7862	10.8128	10.5738	10.794	11.056	10.3817	10.4489	10.2522	10.5769	10.1964	10.2123	9.58913	10.2893	9.29464	9.068	10.0275	9.94467	9.23457	9.66359	10.4928	10.278	10.448	10.6422
ENSG00000160714	0.760479	8.52025	9.23982	9.05718	8.89083	9.42394	9.20839	9.012	8.98103	9.09055	9.05238	9.06497	9.15424	9.28511	9.02871	8.93529	8.79507	8.40345	9.19248	9.02903	8.97151	9.16411	9.05723	8.82554	8.77774	9.03275	8.73182	9.16416	9.25825	8.9027	9.04109	9.22758	8.86503	8.87603	8.90699	5.81862	6.36429	8.45231	8.81082	7.12918	7.52722	9.0651	8.75232	8.34135	9.05425	10.2069	10.1923	9.41377	8.9468
ENSG00000163344	0.684456	7.87703	8.61472	8.28198	8.43009	8.6455	8.65153	8.32168	8.11838	8.11274	8.38471	8.39377	8.15087	8.09965	7.67318	7.58227	7.91883	8.04752	8.52693	8.23156	8.63545	8.3116	8.2732	8.93849	8.86602	8.61224	8.72936	8.79847	8.22214	8.08856	8.19008	8.05686	7.9072	8.14904	7.96289	6.77647	7.00194	6.81662	7.93006	7.14554	7.48144	7.46705	7.89848	7.64175	7.45386	7.99962	7.66229	7.46639	7.49616
ENSG00000185499	0.426876	6.47897	6.19391	5.53093	5.57284	6.10153	5.69489	5.47598	5.47958	5.61092	5.58791	6.11327	5.32108	5.55003	7.09546	6.88473	6.88069	6.7845	5.2832	5.28621	5.22433	5.56973	5.20008	5.08141	5.23264	5.29082	5.47407	5.48274	5.65428	5.47388	5.48539	5.98051	6.22679	6.00078	6.47574	6.44756	6.35882	6.24349	6.93796	7.3884	7.1465	7.64669	7.09703	7.95737	7.65983	8.34241	6.93391	9.13658	9.75672
ENSG00000169231	0.415121	5.31965	5.50755	5.75704	5.49812	5.86189	5.79351	5.96613	6.03693	5.40256	6.09873	5.08538	5.6818	5.00601	5.57962	6.80228	6.54063	4.94424	6.23518	5.374	4.99342	5.70989	5.18488	5.66313	6.50612	5.42503	5.28007	5.75598	5.08173	5.21622	5.8336	5.34899	5.59753	5.77515	6.06916	5.71512	5.39648	5.34259	6.43203	7.55354	7.47066	7.63059	7.44833	7.67985	7.98423	8.3639	7.41917	10.4403	10.4154
ENSG00000116521	0.511328	8.74123	9.05171	9.09334	9.04568	9.14082	9.2336	9.12422	8.79675	9.1139	9.09845	8.99052	8.92472	8.78021	8.806	9.00112	9.15176	8.68774	9.21381	8.75636	9.04971	9.11082	8.9866	9.06624	9.3074	9.08197	9.09777	8.97645	9.04271	8.71307	8.68906	8.81718	8.72454	9.04631	8.89916	8.1465	8.25029	9.16556	9.2068	8.68467	8.63333	8.70829	8.69205	8.52779	8.68951	8.72215	8.46729	8.3326	8.52704
ENSG00000116539	0.885123	4.46274	4.74025	4.70818	4.29124	4.00478	4.71597	4.68648	4.7577	5.07664	4.17498	4.55857	4.06163	4.63242	4.75353	5.29631	5.59999	4.08902	4.90136	5.0729	5.23565	4.746	4.60269	4.19925	4.5691	4.3937	4.66622	4.667	4.35154	4.41761	4.84121	4.59208	5.44788	5.25247	4.63932	6.21808	6.36116	6.5704	7.02501	7.78791	7.76284	7.43708	7.44604	7.68862	8.01599	5.20037	5.45024	5.98402	6.69178
ENSG00000132680	0.788109	9.91351	9.97459	9.98672	10.0082	9.6731	9.95568	9.90951	10.3647	9.8134	9.56354	9.62632	10.0552	9.78677	9.968	10.3476	10.2212	10.5009	9.73541	10.0721	9.78046	9.83771	10.0412	9.8051	9.93062	9.92672	9.62703	9.39764	9.67482	9.94986	10.0839	9.91665	10.0706	9.70566	10.0209	8.42776	8.37252	8.49874	7.96734	7.64383	8.17411	7.74586	8.80111	7.27269	7.4341	7.97557	8.26404	7.2919	6.70986
ENSG00000163479	0.514261	10.8143	10.5166	10.5775	10.4024	10.4901	10.4693	10.2681	10.2821	10.2119	10.5796	10.3857	10.2096	9.97422	10.5905	10.382	10.6604	10.7514	10.8256	10.4242	10.8168	10.521	10.6268	10.7361	10.7577	10.6596	10.7924	10.4588	10.3363	10.801	10.7192	10.5329	10.706	10.7698	10.7968	10.2569	10.2159	10.2992	10.6454	10.2847	10.2143	9.76512	9.39492	9.10184	9.6478	10.5656	10.2212	10.0342	9.62198
ENSG00000160803	0.752978	7.57608	7.42384	7.52317	7.46586	7.49017	7.45874	7.31047	7.55562	7.45159	7.72623	7.68252	7.6751	8.02253	7.46925	7.49123	7.31853	7.57046	7.23642	8.02914	7.17541	7.18744	7.35636	7.64526	7.26497	7.18952	8.08977	7.13701	7.18577	7.71462	7.25418	7.36298	7.41293	7.43582	7.17405	7.52418	7.53559	7.09299	7.52525	7.56349	7.38284	7.60018	7.55019	7.75503	7.94794	7.31667	7.10247	7.20174	6.93198
ENSG00000160818	0.558582	6.187	6.23368	6.51905	6.51666	6.04815	6.19452	6.40527	6.06697	6.23247	6.33278	6.17422	6.28125	5.93505	6.1636	6.32654	6.46263	6.20392	5.97861	5.51162	6.18372	6.28261	5.98185	6.03763	6.26837	6.46973	5.93284	6.07075	5.96093	6.19849	5.83729	5.6868	5.94761	5.9259	6.03704	6.26117	6.18004	5.9354	6.46517	7.40168	7.39459	6.83387	6.80596	6.9267	7.16982	5.5379	5.20065	5.83019	5.67808
ENSG00000143314	0.511435	8.6651	8.76981	8.77249	8.67764	8.75592	8.76155	8.23094	8.58377	8.28508	8.71972	8.62816	8.18739	8.30973	8.18396	7.76977	8.12885	8.40004	8.81237	8.61276	8.47562	8.30839	8.60185	8.96587	8.91732	8.81543	8.63593	8.74623	8.35495	8.53587	8.46386	8.06878	8.40667	8.45981	7.9997	8.16932	8.54656	7.98095	8.69108	8.34411	8.4948	8.86026	8.03576	8.52022	8.7331	8.73229	8.79735	8.84618	8.46577
ENSG00000027869	0.185601	4.51905	5.41686	5.01269	5.05167	5.7114	4.79917	5.58189	5.23444	4.80583	5.2417	5.29438	4.67925	4.58744	4.2068	5.31736	4.76457	4.39368	5.09482	4.28801	5.09254	5.35541	4.53762	4.34321	5.72843	4.87797	4.13653	5.24062	5.07469	5.09963	5.24343	4.53934	4.31711	4.5511	4.92488	6.78448	6.45585	6.46959	7.63025	7.94989	8.13191	7.95062	7.65447	8.06663	8.087	5.74439	5.72085	6.25103	6.37919
ENSG00000027644	0.492316	5.25878	4.97965	4.88214	4.92725	5.08741	4.71323	5.07539	5.10204	4.66124	4.88012	4.94658	4.19078	4.99869	4.49146	4.77902	4.62611	4.97857	4.76603	4.89981	4.82651	4.4431	5.00206	5.25044	4.45106	4.89576	5.11006	4.83279	4.97844	4.84173	5.18729	4.82215	4.88321	4.97436	5.03107	5.81891	6.1418	5.59478	5.97469	6.5658	7.15284	6.68351	6.38464	6.76927	6.98811	5.59225	4.84476	5.98364	5.80026
ENSG00000117036	0.791483	4.51978	4.45361	4.57983	4.41405	4.47219	4.31416	4.72069	4.57191	4.4039	4.73471	4.62855	4.56947	4.66778	4.15109	4.61324	4.67822	4.76002	4.36096	4.70603	4.57068	4.49287	4.61742	4.44459	4.67216	4.4482	4.73207	4.17904	4.56873	4.53746	4.67149	4.32712	4.52702	4.5538	4.50247	5.23372	5.06967	5.05317	5.09213	5.63893	6.07031	5.9726	5.23911	5.61496	5.63681	5.0671	4.46013	5.29101	5.60796
ENSG00000158485	0.0629895	4.93034	4.98273	4.50295	4.37479	5.06401	4.74216	4.56728	4.55539	5.03252	4.72628	5.09559	4.54991	4.89187	4.64231	4.43438	4.34042	4.98931	4.4508	5.25257	4.91384	4.223	5.38322	4.51517	4.11122	5.13626	4.01716	5.00583	4.69542	5.04542	4.44692	5.42696	4.77497	5.04623	4.90879	6.16599	6.08947	6.30524	6.67623	7.9099	7.86847	7.34868	7.35204	7.4225	7.45749	5.12455	5.19205	5.94774	5.89673
ENSG00000163554	0.132451	4.60592	4.45501	4.42578	4.62306	4.1049	4.5747	4.37032	4.50027	4.39313	4.51944	4.76623	4.91203	4.46118	4.98221	4.53884	4.36122	4.63305	4.36547	4.8715	4.99651	4.21192	4.6224	4.60773	4.24731	4.38991	4.26814	4.85457	4.26923	4.61645	4.76826	5.29966	4.83381	4.86364	4.42758	4.68059	4.69837	4.86565	4.73843	5.3052	5.27436	5.64711	5.37112	4.96878	5.23649	4.70339	4.51023	4.51875	4.52525
ENSG00000163568	0.269041	4.90364	4.50907	5.39667	4.26606	5.72832	5.04418	4.45462	4.60602	5.11747	5.10987	4.53806	5.57354	4.36136	4.77589	4.93666	5.01404	4.71816	4.91271	5.44095	5.70885	5.82089	5.47795	4.92332	4.77788	5.1209	4.48876	4.69122	4.58128	5.21218	4.98333	5.92142	5.81535	4.52729	5.10412	6.62402	6.1837	6.24125	7.21948	7.60697	7.68184	7.4915	7.36711	7.36359	7.34189	7.36148	6.75366	8.54729	8.66745
ENSG00000132693	0.185168	4.972	4.54753	4.72195	4.8126	4.96354	4.61573	4.33594	4.89603	4.66099	4.38009	5.14568	4.53402	4.69466	4.49099	4.59583	4.62112	4.87755	4.59369	4.8369	4.73937	4.81851	5.12651	4.67247	4.29696	4.65954	4.95763	4.73195	4.77905	4.90627	4.87751	4.91937	4.3408	4.61716	4.30612	5.09307	5.27323	5.40049	5.52532	6.01734	5.87848	5.35047	5.55732	5.65855	5.69903	4.72861	4.52103	5.06272	5.31244
ENSG00000213085	0.366612	7.05079	6.90269	6.40399	6.72124	6.58751	6.32586	6.68588	5.97546	6.25869	6.60476	6.7181	6.25114	6.16854	7.05648	7.05601	6.65171	6.91122	7.50737	7.43421	7.51142	7.55396	7.45175	8.22879	7.91207	8.10497	7.88998	7.91144	8.0882	8.03131	7.34947	7.68159	7.59492	7.23674	7.71508	8.40788	8.51183	8.01868	8.27474	8.44092	8.46679	8.47464	8.64994	8.39871	8.53207	9.28446	8.89516	9.00249	9.16817
ENSG00000177807	0.651302	4.68148	4.89488	5.09104	4.60982	4.91213	4.33824	4.69407	4.99583	4.94131	4.91176	4.74765	4.88366	4.62925	4.49673	4.8628	5.00175	4.5131	4.67242	5.33695	4.87518	4.71331	4.86309	4.76854	4.67476	4.57552	4.7846	4.47446	4.26603	5.07915	4.77589	4.68619	4.82106	4.84733	4.93303	5.31478	5.52924	5.20947	6.16763	6.67269	6.87673	6.55001	6.44233	6.81785	6.32047	4.57495	4.62898	4.94459	5.28126
ENSG00000117091	0.153573	6.24566	4.44504	4.8989	4.06842	5.42734	5.51648	4.79246	5.31202	5.62019	4.08008	6.08606	5.08632	4.79421	5.04743	4.76814	5.19163	6.10835	5.76714	5.77002	6.21675	6.20393	5.97661	4.75809	6.22081	5.39596	5.9389	5.32884	6.04397	5.37093	6.02548	5.97778	5.44416	5.78799	5.09291	6.33007	6.60903	6.44106	7.29402	8.14916	8.00582	7.88639	7.81056	7.87295	7.56319	5.41447	5.69517	5.8659	5.76093
ENSG00000122223	0.221437	4.90009	4.37293	5.12639	4.48224	4.78454	4.65068	4.50846	4.52953	4.16704	4.43977	5.16117	4.42034	4.40711	4.94221	4.76827	4.44677	4.72334	5.65683	5.05599	5.93273	5.21027	5.28969	5.39513	5.44021	5.75209	5.61349	6.19965	5.71648	5.90498	5.97075	5.78344	5.01399	5.34239	5.04196	5.59693	5.62556	5.51611	6.40485	7.29676	7.06558	7.10462	6.81366	7.18337	7.19873	5.58642	5.2021	5.69904	6.53785
ENSG00000143256	0.609922	8.81978	9.43281	9.32844	9.18783	9.70878	9.42687	9.05388	9.1126	9.20389	9.10143	9.66934	8.98915	9.36232	8.61387	8.19957	8.58437	9.11466	8.90901	9.00834	8.92575	8.56183	8.90939	8.92744	8.94913	8.87143	9.10033	8.98928	8.84791	8.62738	8.69266	8.85406	8.61408	8.47568	8.76876	10.5581	10.9696	11.3325	9.04472	7.21701	6.90437	8.21921	7.85551	7.4525	8.11068	9.56587	9.73617	8.97681	8.57366
ENSG00000158874	0.106394	8.43246	4.7396	5.35276	4.88902	4.99909	6.49562	4.45904	4.64883	4.95568	6.34956	4.6665	4.46716	4.85627	4.64071	8.45702	4.6619	5.20892	4.67817	4.50613	5.58834	5.78018	5.11119	4.5683	4.37375	6.05958	4.69556	6.02309	4.77971	4.41146	7.00721	4.44533	5.58773	8.19503	5.02604	5.68411	5.80667	4.93004	4.54667	4.89527	4.8393	4.54498	4.5988	4.83734	4.63851	4.58798	4.53985	5.00936	5.95065
ENSG00000143171	0.503531	5.08657	4.79933	4.99787	4.97438	5.07935	4.84956	5.30889	5.34134	4.29511	4.8101	5.1701	5.40211	4.53243	5.45415	5.80191	5.5928	5.13405	4.80288	5.33416	5.02757	4.25351	5.1818	4.85418	5.42753	4.56324	4.90274	4.64454	4.60715	5.24891	5.24429	5.45061	4.8965	4.30157	5.33011	5.48633	5.68801	5.29694	5.51096	5.67919	6.00155	5.57229	6.02912	6.01803	5.5654	5.24554	5.30166	5.84111	5.92509
ENSG00000143167	0.148437	4.72536	4.39574	4.94553	4.95623	5.21817	4.48435	4.63923	4.83972	4.67297	4.50997	5.05116	4.62762	5.17024	4.81892	5.58348	4.82056	5.16961	4.39007	5.05695	4.46716	4.94364	4.56891	4.70822	4.44022	4.51221	5.87358	4.96106	5.87309	4.66465	5.30475	4.80933	4.76582	4.77916	4.51827	6.7755	6.55728	6.4165	7.51943	8.01493	8.05058	7.67495	7.52167	7.6541	7.72119	6.12709	5.79377	6.55112	6.54776
ENSG00000143162	0.702758	10.5232	10.8933	10.7862	10.843	10.8922	11.159	10.9461	10.6313	11.0687	10.8715	11.0149	11.0083	11.294	10.6457	10.6331	10.8866	10.3519	10.8602	10.8934	10.9638	10.8521	10.8336	10.6167	10.7976	10.5663	10.271	10.2731	10.812	10.044	10.4858	10.8455	11.3041	10.9252	11.3229	5.89376	6.05778	6.46439	9.81574	8.61417	8.57823	7.4081	8.89509	7.86801	7.83922	9.5054	10.409	8.04428	8.19774
ENSG00000143196	0.205424	4.63019	4.4432	4.43131	4.51207	4.89783	4.34158	4.59651	4.44742	4.3435	5.01038	4.89052	4.28252	4.94139	4.52502	4.31271	4.15614	4.65466	4.61836	4.74225	4.50451	4.07759	4.4041	4.54715	5.11722	4.35308	4.87711	4.72569	4.67097	4.46226	4.60462	5.40117	4.48827	4.38273	4.47669	5.01133	5.38969	5.02237	6.43032	6.27457	5.92778	5.63887	6.58937	5.76471	5.87499	5.6665	6.36271	5.69252	5.48157
ENSG00000143156	0.784635	9.45972	9.53387	9.1285	9.6774	9.39946	9.33599	9.17443	8.94088	9.25513	9.31684	9.1566	9.4132	8.73599	9.09131	8.59909	9.04005	9.29247	9.20046	8.85057	9.49386	9.04876	9.35474	9.35762	9.6368	9.59005	9.4787	9.43452	8.83162	9.05882	8.86978	8.79417	9.24582	8.90668	9.21603	10.2156	10.3967	10.2648	7.14593	6.58748	6.78281	6.87368	6.62373	6.61077	6.86869	9.00286	8.79601	8.02814	7.60372
ENSG00000117477	0.58172	6.14483	7.27911	6.73697	7.33498	6.7593	7.61246	7.54023	7.21907	7.83998	7.3949	6.95557	6.82254	8.21787	6.35267	6.26811	6.32782	5.97775	6.348	6.08993	6.23086	6.13225	6.24067	6.38641	6.1707	6.3427	6.22295	5.90739	6.02164	5.91418	6.01977	7.00655	6.207	5.98628	6.0209	7.01631	6.59617	7.22587	4.79438	4.64287	4.86287	5.55809	4.62856	5.2516	5.18864	8.63176	8.01493	8.02749	7.86238
ENSG00000198734	0.266294	5.2504	4.70114	5.15401	4.83928	4.87593	4.76248	4.86865	5.07639	4.74423	4.82426	5.22732	4.74179	5.02296	4.50492	5.00704	4.71035	5.28963	5.00522	5.31096	5.06247	4.99492	5.2318	4.8561	4.68391	5.1176	4.8494	5.33561	4.75989	5.00658	5.55123	5.17822	4.77206	4.97874	4.69574	5.65884	5.49619	5.4428	6.15052	6.7652	6.76753	6.43409	6.3597	6.75542	6.3858	5.66483	5.21253	5.91963	6.11088
ENSG00000188404	0.162166	4.58489	4.27738	4.66586	4.59181	4.26934	4.72311	4.73525	4.46708	4.52956	4.48404	4.72955	4.64857	4.27147	4.49265	5.3975	5.01404	5.22274	5.55971	5.17195	6.22945	5.97788	5.65694	5.66767	5.65776	6.06199	5.06996	5.46203	6.663	5.80189	5.32918	6.39875	5.64218	5.5256	5.42901	5.92867	5.79239	5.56334	6.08896	6.40892	7.27735	6.02049	6.39696	6.33409	6.36641	4.51906	4.55673	4.56897	4.5374
ENSG00000034971	0.175971	4.50168	4.08732	4.62582	4.44753	4.23522	4.00123	4.12941	4.62604	4.12603	4.15369	4.54883	3.88417	4.54996	4.09948	4.34094	4.26472	4.52857	3.82134	4.02531	4.91757	4.4624	4.62053	4.08368	4.67216	4.04703	4.60687	4.29968	4.99324	4.84369	4.84653	5.22507	3.93939	4.57363	4.54501	6.76014	6.81419	6.37064	7.51539	8.01465	8.07279	7.35127	7.72076	7.36123	7.42198	6.09261	5.82914	6.33568	6.31411
ENSG00000117533	0.812363	6.82771	7.08528	6.76569	6.80546	6.95727	7.07171	6.82549	6.68978	7.0005	6.8208	7.07151	6.67169	7.32295	6.37097	6.60068	6.40331	6.69141	7.1668	6.61406	6.54453	7.23189	7.11107	6.57236	7.04183	7.08119	6.84358	6.67907	7.09124	7.00136	7.03319	6.81055	7.04436	6.58651	6.56499	6.31117	6.64691	6.88824	5.59924	5.99462	5.93098	6.23796	6.00012	6.04541	6.09096	7.51235	7.21309	6.84672	6.76358
ENSG00000212919	0.474533	7.6645	7.20317	7.40859	7.3041	7.07726	7.10867	7.46281	7.33277	7.58114	7.09839	7.13189	7.37661	7.21699	7.67782	7.62711	7.73503	7.83406	7.64795	7.9221	8.0143	7.78532	7.69646	7.41996	7.86532	7.6775	7.63289	7.57675	7.50749	7.71547	8.02726	7.92831	7.93351	7.75806	8.02228	5.78654	5.91955	6.45044	6.31658	6.25104	6.55291	6.34648	6.3926	6.17688	6.391	6.58933	6.42328	6.82539	7.28943
ENSG00000117601	0.188836	4.46168	4.57013	4.47911	4.41137	4.44214	4.37359	4.422	4.35085	4.43301	5.00354	4.3421	4.55104	4.42525	4.70844	4.4611	4.52887	4.60923	4.47511	4.52906	4.43522	4.53999	4.42469	4.46798	4.77821	4.53136	4.79503	4.25775	4.94662	4.36185	4.40612	4.39645	4.35189	4.92726	4.30331	5.14091	5.03982	4.57584	5.32199	5.75496	6.09167	5.93494	5.38831	5.53778	5.76412	4.55393	4.36988	4.85732	5.31751
ENSG00000120333	0.509952	8.75512	8.65494	8.60961	8.77787	8.67734	8.81879	8.68547	8.56764	8.65006	8.84664	8.71542	8.52367	8.43198	8.68691	8.63294	8.79994	8.86146	8.96371	8.9674	8.96215	8.94894	8.91962	9.13185	9.15551	9.15555	9.18704	9.03685	8.97808	8.84197	8.57718	8.93229	8.92668	9.01713	8.93689	7.50563	7.85982	8.56788	6.75956	6.44108	6.45533	6.72249	6.59254	6.32345	6.39526	7.45144	7.5234	7.08238	6.85191
ENSG00000135823	0.568798	8.0138	7.91121	7.6135	7.94257	8.07816	7.79648	7.99993	8.09631	8.11437	7.75503	7.54354	8.01862	8.07194	8.07241	8.12465	7.92658	8.22535	8.19295	8.72917	8.1927	8.14964	8.51826	8.24948	8.33354	8.22238	8.3665	8.41391	8.49463	8.38364	8.24403	8.36761	8.53425	8.16798	8.69176	9.57034	9.13599	9.11947	6.38658	6.50743	6.53923	6.31904	6.52	6.52639	6.28287	5.93164	6.30836	5.95695	6.2868
ENSG00000135828	0.197042	5.67197	5.26606	5.39795	4.99162	5.67292	5.28839	4.89834	5.3615	5.51407	5.78873	5.90258	4.99554	5.43411	5.65852	5.31274	5.70826	5.39553	6.25162	6.21166	5.70885	5.58108	5.11726	5.49433	5.77659	5.38758	5.64458	5.95395	5.93666	5.79374	5.80353	5.65167	5.77847	6.02324	5.50711	6.10479	6.58052	6.3789	6.73492	7.09384	7.11925	6.93444	7.14467	7.31472	7.41275	5.35553	5.30696	5.62533	5.93026
ENSG00000157060	0.563703	5.52708	7.33538	5.48944	7.93505	8.45412	9.04449	7.71616	7.32109	8.84502	8.76717	8.71252	8.33186	9.18069	5.14247	4.64509	4.78096	5.72139	5.18621	5.43816	5.02632	5.25741	5.33345	5.35464	5.10261	4.96192	5.55403	5.38566	4.73591	5.3082	5.44559	5.49505	5.1297	5.03045	5.22368	5.95383	6.00465	5.70102	5.82162	6.60165	6.30023	9.6034	6.96317	8.44153	8.81348	11.1808	10.8242	10.2773	9.01682
ENSG00000073756	0.745568	5.72248	4.90498	5.3136	5.12808	5.00447	5.32036	5.43766	5.31183	5.43232	6.42249	5.71326	4.81426	5.90316	6.2658	5.62664	4.66713	5.80568	5.23073	6.02486	5.31181	5.42594	6.01699	5.28036	5.06538	5.19342	5.54933	5.55208	5.99674	6.37374	5.39537	6.03961	6.37444	5.42149	6.20034	4.37991	4.28671	4.2517	4.46483	4.84523	4.75844	4.59836	4.68924	4.6786	4.6634	8.08041	8.96727	4.98318	4.37355
ENSG00000162670	0.528707	6.12999	5.52735	5.16322	5.84783	5.00742	5.5256	5.69269	5.76745	5.2923	5.97316	5.59108	5.21735	4.71227	4.74621	5.1578	5.01747	4.73055	3.9464	4.00235	4.80872	4.02351	4.40208	3.9384	4.27398	4.51221	4.14819	4.60823	4.18045	3.9075	4.24614	4.46723	4.1759	4.31522	4.21133	3.95178	4.11651	4.12147	4.17424	4.33694	4.1254	3.9939	4.10928	4.18564	4.34162	4.22697	4.07986	3.92651	4.12543
ENSG00000143278	0.0837751	4.10084	4.30379	4.286	4.38799	4.52939	4.77822	4.19797	4.18203	4.46915	4.30098	4.22151	4.43404	4.33692	4.33052	4.24722	4.22759	4.3972	4.14007	4.20902	4.48151	4.37597	4.39959	4.21526	4.03948	4.20481	4.14087	4.40605	4.55062	4.21299	4.38295	4.71287	4.37561	4.67067	4.20401	4.36006	4.44171	4.12382	4.27198	4.59608	5.39641	4.65522	4.45119	4.42215	4.6786	4.13452	4.05055	4.13811	4.44641
ENSG00000162702	0.678621	8.3312	8.51365	8.19832	8.59086	8.32436	8.46077	8.80746	8.6194	8.75088	8.47446	8.40581	8.60981	8.27593	8.63778	8.74715	8.79662	8.6518	8.33328	8.3558	8.60919	8.62116	8.22299	8.23906	8.24127	8.21066	8.28016	8.16867	8.50429	8.27267	7.86837	8.07269	8.49875	8.32582	8.68019	11.3321	10.9296	10.5414	5.45471	5.49662	5.34792	5.69653	5.81762	5.57759	5.70167	8.25652	7.81832	6.96916	6.18607
ENSG00000118193	0.796478	6.94835	7.11894	6.53091	6.62754	6.56505	6.66046	7.13691	6.54157	6.63983	6.08963	6.47837	6.74092	6.46601	5.82804	6.23178	6.79257	6.21923	6.21045	5.90965	6.04908	6.60918	6.28716	6.14082	6.16518	6.58755	6.5741	5.66874	6.21208	6.33099	5.6683	6.28176	5.98861	5.98771	6.75883	8.21899	8.04496	6.93466	5.18646	5.24879	5.31203	5.31952	5.3265	5.21228	5.38254	6.03139	6.40869	5.28423	5.35801
ENSG00000116852	0.601891	6.38005	7.87658	7.52135	7.54276	7.45118	7.85962	7.72358	7.35016	7.86367	7.51873	7.74416	7.66206	7.5049	6.95608	6.81681	7.07294	6.36474	6.50749	6.42318	6.75555	6.68433	6.57369	6.48573	6.36121	6.40076	6.32654	7.0865	6.67138	6.40029	6.19011	6.91189	6.47562	6.08677	6.31321	7.6641	7.20046	7.41249	7.26259	7.8628	8.18398	7.9785	7.71463	7.77658	8.04745	6.7835	7.30086	7.09036	6.85604
ENSG00000081248	0.125425	3.94608	4.11655	3.96079	4.05207	4.57935	3.76912	3.90625	4.0925	3.84434	3.86393	4.05695	4.05939	4.13971	4.82472	4.38778	3.96141	4.34704	4.04099	4.40429	3.99196	3.91966	4.13734	4.02472	3.91734	4.28798	4.31351	4.4489	4.20509	4.00244	4.45798	4.55473	4.10199	4.21479	3.94188	5.40539	4.83766	4.82202	5.48606	5.80834	6.43649	6.36715	5.48727	6.25766	5.68434	4.99473	4.22268	5.81446	6.30235
ENSG00000159166	0.602644	5.48518	5.29458	5.12955	5.15293	5.51808	5.22595	5.34073	5.37385	5.36266	5.27684	5.87363	5.47745	5.68939	5.51283	5.55571	5.72839	5.42821	4.78316	5.39179	5.2293	4.94494	5.61185	5.11584	5.06439	5.11685	4.88957	5.19447	5.40815	5.45381	5.2451	4.9701	5.17129	5.32191	4.97624	9.9103	9.11499	10.4695	7.35319	8.06659	8.18934	7.86086	7.74766	8.41334	7.88782	6.32898	6.20152	6.96243	6.99973
ENSG00000174307	0.592856	6.7754	6.77555	6.67535	6.55001	6.63625	6.67751	6.89796	7.01857	6.24425	6.88125	5.95576	6.59378	6.36319	6.6365	6.68779	6.95564	6.8307	6.51083	6.29041	6.08729	6.23308	6.41605	6.78154	6.50033	6.44928	6.28246	5.86427	6.2455	5.78281	6.06966	5.96487	6.24721	6.28593	6.17495	7.32927	7.05634	6.68951	7.95934	8.49137	8.16675	8.16718	8.62083	7.88524	8.33145	7.67183	7.33435	8.06941	8.95413
ENSG00000163431	0.338773	4.5698	4.56425	4.58669	4.7282	4.46086	4.41198	4.73628	4.61267	4.51911	4.85197	4.73559	4.68118	4.65961	4.58233	4.45999	4.65488	4.60276	4.61541	4.77814	4.91557	4.68068	4.67568	5.15438	4.92663	4.84997	4.8206	4.64113	4.97225	4.78325	4.92368	4.78365	4.57467	5.04501	4.61525	5.42417	5.63344	5.26171	8.44406	7.44813	7.65984	6.57273	7.74891	6.55063	6.5212	6.78816	6.80199	5.38421	5.21185
ENSG00000183155	0.642904	7.30881	7.98646	7.46577	7.49917	7.33592	7.47576	7.82587	7.33906	7.3757	7.43303	7.33773	7.45046	7.42896	7.10947	7.67892	7.33622	7.41018	7.77271	7.28757	7.6215	7.54077	7.71288	7.9127	7.94533	8.08749	7.87146	7.66326	7.91799	7.39362	7.13619	7.56666	7.34481	7.49954	7.1969	6.91406	6.69503	7.87467	6.62047	6.9063	6.91013	7.37957	7.01354	7.14869	7.34654	8.62421	8.15372	8.26243	7.8101
ENSG00000159348	0.65081	7.92356	7.62462	7.70868	7.53112	7.58026	7.58718	7.53846	7.72329	7.56262	7.54232	6.97293	7.90233	6.49482	8.02226	7.97075	8.11431	7.58493	9.36402	8.42325	8.68719	8.72944	8.54959	8.86534	8.88355	9.01725	8.76929	8.91878	9.05573	8.38542	8.49821	8.64248	8.43764	8.47495	8.41435	6.34102	6.24494	6.00586	8.18046	8.3114	7.36476	8.18128	9.47629	8.00801	8.1683	9.67266	9.7139	7.65159	8.04323
ENSG00000122180	0.254989	5.60987	4.93458	5.01614	4.84467	5.48971	5.1722	4.59715	5.32341	4.94275	5.16738	5.39653	4.77501	5.35021	5.33108	7.58738	4.67392	5.6355	5.02985	5.31774	5.38598	5.29116	5.37042	5.14872	4.58483	4.92146	5.1581	5.28159	5.79022	5.6289	5.54374	5.36552	4.84269	4.8977	5.38511	6.76001	6.70958	6.41073	6.66378	8.04208	7.99263	7.501	7.48773	8.15414	7.81885	6.59265	6.24919	6.90039	6.73973
ENSG00000133055	0.204061	5.98084	5.6013	5.66998	5.70607	5.55733	5.52855	5.47656	5.75329	5.28557	5.50026	5.45686	5.61644	5.71261	5.66646	6.17772	5.91823	5.40955	5.78407	5.84224	5.78379	5.6199	5.66844	5.48006	5.83043	5.64966	5.75958	5.49268	5.47874	5.63975	5.64323	5.32994	5.68118	5.6804	5.86835	5.58634	5.81569	5.50438	6.57602	7.09274	6.98644	6.54566	6.82507	6.82037	6.71829	5.56652	7.25333	5.73292	5.88494
ENSG00000170498	0.231163	5.72474	5.02165	4.82453	4.99559	5.28518	5.09569	5.33413	5.22869	4.96028	5.117	5.22306	5.22367	5.36831	5.1613	5.35718	4.95809	5.12459	5.15113	5.42167	4.89459	5.33659	5.0433	5.20657	5.42639	4.8963	5.61304	5.43771	5.06667	5.21745	4.73113	5.18901	4.81768	5.18966	4.90084	5.85281	5.61151	5.24102	5.69407	6.10689	6.47898	6.22437	6.14475	6.52971	6.41799	5.86356	5.40078	6.33545	6.03394
ENSG00000143850	0.235176	5.40948	5.51649	5.20413	4.88423	5.1177	5.62627	4.67923	5.6577	5.0302	4.8525	5.13225	4.81497	4.90389	6.13267	5.51614	5.93912	4.97931	5.09334	5.3074	5.14166	5.12712	6.09755	5.06611	5.06562	5.18913	5.17615	5.25541	4.514	5.24332	5.53873	4.97274	5.5473	4.82044	5.36837	5.81864	6.07089	6.01112	6.57563	6.90462	7.29927	7.12009	6.74051	7.18487	7.08488	6.48996	5.57043	6.67357	6.73527
ENSG00000133059	0.678717	5.37111	5.48302	5.55462	5.33098	5.62705	5.3891	5.51971	5.50754	5.55145	5.47166	5.36475	5.69237	5.52817	5.47457	5.46541	5.493	5.48884	5.66438	5.78875	5.86358	5.60896	5.74921	5.65992	5.68764	5.60058	5.68099	5.71242	5.45266	5.68547	5.6447	5.96917	5.96942	5.80247	5.86705	5.8141	5.62935	5.1856	5.64528	5.95056	6.08986	5.82252	5.91223	6.2514	5.84538	5.76075	5.64845	5.82332	6.05958
ENSG00000163545	0.610231	8.71299	8.69073	8.40324	8.20784	8.88684	8.59045	8.88772	9.01944	8.64642	8.84068	8.81712	8.73157	8.39507	9.08494	8.92773	8.93288	8.77632	7.90318	8.0763	8.3255	8.20386	8.55533	7.97187	8.23033	8.19645	8.15706	8.32021	8.63897	8.318	8.31475	8.87073	8.28489	7.97753	8.06824	5.58057	6.08562	6.42944	6.79236	7.24147	7.33926	6.44577	7.37129	7.38885	6.86551	6.98465	7.12191	5.4045	5.378
ENSG00000158711	0.169179	5.25709	5.20525	5.20013	5.4443	5.21768	5.31725	5.59471	5.4172	5.58753	5.13323	5.39717	5.78032	5.78048	5.12133	5.53307	5.28709	5.24715	4.72931	5.10842	4.75852	5.74695	5.07445	4.99809	4.95282	5.09869	5.13732	5.00708	5.16632	5.21192	5.47987	5.1004	4.94148	5.14351	5.0115	5.06093	4.86302	4.72539	5.37957	5.46539	5.86596	5.47823	5.33631	5.59933	5.66891	5.40669	5.12438	6.00319	6.46352
ENSG00000143486	0.664507	9.13595	9.06023	9.39299	8.86173	9.30386	9.42375	9.19257	9.22052	9.03705	9.27892	9.09962	9.29159	9.04066	9.34332	9.41795	9.31331	9.23157	9.46335	9.37817	9.32128	9.29703	9.34373	9.23512	9.41629	9.14643	9.24802	9.37111	9.36301	9.10871	9.39791	9.26728	9.31677	9.5554	9.47197	7.58	7.44122	7.3111	9.17051	9.09091	8.93982	9.26038	8.8848	8.82255	8.82517	9.21828	9.17392	8.61695	8.52215
ENSG00000136634	0.168542	4.76169	4.67968	4.5364	4.17352	4.12038	4.62347	4.67855	4.63389	4.62389	4.23135	4.72654	4.9921	4.54976	4.56487	4.64309	4.34913	4.89837	4.59091	4.26783	4.98579	4.74383	4.76347	4.12486	4.99876	4.67213	4.3011	4.62139	4.87312	4.77745	4.45792	4.4062	4.7299	4.50418	4.30533	4.61568	4.77484	4.52012	5.05881	5.64266	5.39203	4.9274	5.11636	5.61886	5.14986	4.284	4.9138	4.21977	4.82056
ENSG00000162894	0.132347	5.36781	5.07369	5.3139	5.25732	5.55191	5.29489	5.38896	5.23831	5.33136	5.04759	5.06303	4.96813	5.46734	5.33192	4.92881	5.16045	5.34536	4.62164	5.4382	5.00801	4.98412	4.88557	4.7283	4.99789	4.97907	5.21064	4.89527	4.59793	4.95539	5.25048	5.06671	4.7922	4.75473	4.95936	6.25174	6.25798	6.12664	7.00025	7.70873	7.67224	7.05691	6.96315	7.20291	7.18123	5.69341	5.81627	6.15784	6.32158
ENSG00000162896	0.224948	4.36755	4.56675	4.62653	4.71783	4.25361	4.71414	4.47673	4.23631	4.57838	4.41904	4.66913	4.52128	5.00512	4.34181	4.44949	4.38016	4.37978	4.48387	5.13606	4.72338	4.223	4.82498	4.6165	4.44527	4.20747	4.19515	4.36777	4.41679	4.10977	4.46078	5.07974	4.57312	4.70524	4.52813	6.84655	6.88354	6.56571	7.25867	8.16359	8.16361	8.09458	7.83034	8.01883	8.07849	5.23635	5.33502	6.22023	6.44978
ENSG00000076356	0.72706	5.22759	5.77437	4.92532	5.46052	5.13935	5.19145	5.68494	5.50491	5.28843	5.09295	4.59341	5.3588	5.85837	5.80814	5.63016	5.2999	4.75891	5.28064	5.4499	4.8959	5.40658	5.03024	5.03044	5.57561	5.02186	5.06946	5.39846	5.25846	4.66428	5.36948	4.86118	5.27017	5.39605	5.0476	5.274	5.08153	5.70155	6.6585	6.37514	6.47823	6.44639	6.03636	6.40955	6.14566	5.12853	4.89733	5.05181	5.36843
ENSG00000117595	0.597986	8.13577	7.56926	7.51156	7.6277	8.10122	8.05709	8.2682	7.76189	7.35389	7.96749	7.87446	8.00338	7.79379	7.55522	7.12782	7.4518	7.23653	6.47905	6.13038	6.30735	6.52707	6.31959	6.29892	6.99332	6.54083	6.75327	6.79023	6.70116	6.02756	6.30158	7.04246	6.46332	6.77456	6.53374	10.8196	10.5295	10.2097	8.26215	8.6355	8.66634	8.17794	8.49643	8.38163	8.36177	5.30878	6.05423	5.56047	6.049
ENSG00000143473	0.629125	4.07665	4.29778	4.40988	4.02264	4.13601	4.48086	4.74472	3.97498	4.38956	4.35547	4.42854	4.53166	4.39346	4.25408	4.11027	4.28628	4.20907	4.11885	4.32281	4.3601	4.017	4.22972	4.21907	4.20503	4.20259	4.18359	4.16307	4.16397	4.01524	4.22184	4.18546	4.17995	4.34071	3.90353	5.35692	4.94596	4.85691	5.04475	6.41786	5.81923	5.64028	5.46245	5.62151	5.74713	5.15408	4.83862	5.3634	6.19879
ENSG00000170385	0.867135	9.04366	9.06483	8.97132	9.22069	9.2479	9.2961	9.16705	9.03164	9.31538	9.09317	9.33372	9.32749	9.08688	9.51875	9.34411	9.2431	9.39621	9.83401	9.65752	9.82615	9.82479	9.58275	9.54834	9.81818	9.70254	9.4668	9.78205	9.69446	9.56641	8.84861	9.47713	9.74286	9.60673	9.46216	7.62663	8.74078	7.8734	8.55712	7.00324	6.1945	8.03202	7.80782	6.65575	7.57911	10.1861	9.89301	9.26445	8.17105
ENSG00000117650	0.675727	6.48667	7.19972	7.09199	7.33112	7.13137	7.09129	7.01555	6.73096	7.01132	6.94727	6.66789	6.99742	7.08234	6.99333	6.5359	6.25791	6.6731	6.32877	6.65169	6.08735	6.60986	6.46373	6.1307	6.35429	6.51471	6.26194	6.0936	6.60475	6.42022	6.14287	6.35061	6.28385	6.32479	6.63755	6.87967	7.2353	8.40944	4.92419	5.4626	5.36075	7.09338	5.64019	6.3294	7.33794	10.1059	9.79428	9.82822	8.79529
ENSG00000143493	0.867259	8.37522	8.94326	8.6037	9.1052	8.32752	8.67307	9.12472	8.6208	9.04883	8.85017	8.6285	9.06179	8.6417	8.43942	8.79354	8.49287	8.15398	8.4124	8.39014	8.50674	8.80214	8.66916	8.31233	8.38599	8.79274	8.49216	8.40505	8.75712	8.52759	8.02145	8.31073	8.70271	8.57789	8.78806	6.84023	6.70116	7.40096	5.27987	5.70369	5.49972	6.16868	5.48439	5.69695	5.84567	7.32812	6.90685	7.3095	7.41329
ENSG00000123685	0.849212	5.36791	5.1267	5.01097	4.97517	5.23276	5.47753	5.59879	5.0069	5.56393	5.60078	5.0491	5.78288	4.85167	5.84498	5.66691	5.5842	4.55984	4.80112	5.69489	5.16848	5.48993	4.59749	5.49338	5.04702	5.48485	4.88916	5.38058	6.29207	5.29019	4.66529	4.97647	5.43024	5.20888	4.90077	7.91503	8.11617	7.86481	7.42955	8.17321	8.43614	8.16159	8.08057	8.01982	8.04582	6.83515	6.67867	6.9815	7.25315
ENSG00000174606	0.720874	7.79507	7.89025	7.94868	7.75835	7.28129	7.66206	7.92036	7.48111	7.93716	7.74221	7.63919	7.87289	7.70224	7.64201	7.70242	7.912	7.3092	7.69857	7.59739	7.47422	7.96882	7.52183	7.60999	7.78045	7.71479	7.88729	7.5609	7.70216	7.55855	7.50876	7.57711	7.72091	7.7488	7.69521	5.91915	5.63278	6.08823	6.23685	6.30644	6.35873	5.97296	6.10266	5.9592	5.8575	5.29597	6.02171	5.18137	5.32357
ENSG00000152104	0.697521	4.65598	5.23577	4.78131	4.8752	5.08022	4.7443	5.17151	4.75238	4.65932	4.67503	4.57791	4.77368	4.96912	4.95998	4.47338	4.32814	4.65994	5.21618	4.78909	4.7749	4.72686	4.95889	4.43459	5.01824	5.00814	4.98817	4.96139	5.66882	4.70984	4.99079	4.91821	4.98031	4.73164	4.7566	5.37621	5.63394	5.14455	5.69924	5.58266	6.02539	5.89714	5.3559	5.58287	5.3524	5.37701	5.25413	5.72789	5.78342
ENSG00000042781	0.192447	4.27116	4.38945	4.45806	4.09625	4.50094	4.57903	4.22612	4.24591	4.3509	4.29476	4.42532	4.32416	4.82811	4.24424	4.04805	4.27415	4.66883	4.03887	4.51807	5.00176	4.06963	4.19204	4.56853	4.10921	4.03403	4.4986	4.47731	4.4539	4.23978	4.5685	4.51677	4.29421	4.09852	4.0953	3.98309	4.38654	4.2517	4.45332	4.54022	4.67362	4.53957	4.41943	4.72345	4.61384	4.03387	4.00412	4.34766	4.33145
ENSG00000092978	0.689381	7.12811	7.36987	7.63906	7.55552	7.0271	7.65517	8.06076	7.82472	8.01277	7.82152	7.69652	7.75608	7.4127	8.01479	7.7795	7.6794	7.5041	7.2424	7.67352	7.14715	7.7358	7.46195	7.10396	7.57699	7.27516	7.06099	7.56151	7.83186	7.31573	7.1084	7.60999	7.70795	7.50961	7.73334	5.42108	5.28197	5.36487	5.77535	6.53218	6.29023	7.37364	6.41757	7.25501	6.76489	8.77404	8.15701	8.42494	8.20207
ENSG00000136628	0.907785	7.84748	7.74184	7.68761	7.79067	8.07092	7.50716	8.1447	7.92168	8.10377	7.64923	7.76772	8.04277	7.60691	8.00698	8.18351	8.21475	7.94673	7.89781	7.73712	8.25428	8.11474	7.86858	8.15498	7.6485	7.87616	7.72187	7.82652	8.2762	7.88763	8.17299	7.79505	8.09682	8.23786	8.03722	8.5432	8.27345	8.19577	7.74869	7.47098	7.48237	7.58099	7.28431	7.56262	7.55049	8.03829	7.81991	7.38516	6.90248
ENSG00000162813	0.628167	4.48311	4.2713	4.63105	4.78169	4.59511	4.47225	4.5249	4.53196	4.57285	4.52481	4.64174	4.68716	4.45705	4.72146	4.54386	4.56531	4.62366	4.2459	4.7316	4.36731	4.4898	4.62195	4.47121	4.39382	4.4079	4.27029	4.45739	4.72042	4.49918	4.33916	4.6819	4.94857	4.672	4.69386	4.49918	4.5024	4.89043	4.56874	4.87595	5.04635	4.75121	4.74776	5.0561	4.80589	4.23733	4.28207	4.32112	4.62367
ENSG00000118873	0.621636	7.76349	7.43762	7.62917	7.6782	7.71261	7.41104	7.54856	7.61015	7.60859	7.6712	7.7964	7.67826	8.03507	7.48368	7.56936	7.45368	7.66745	7.54767	7.81288	7.55428	7.53894	7.543	7.67429	7.45712	7.64294	7.73315	7.5403	7.5231	7.91865	7.65387	7.46997	7.60209	7.48981	7.63752	8.23013	8.25271	7.98909	7.04393	7.08262	6.97899	7.08005	7.08424	7.01026	7.08724	6.86058	6.94397	6.55348	6.4359
ENSG00000143512	0.132599	5.40406	5.0319	5.11862	5.16889	4.86613	5.21011	5.4702	5.14612	5.52584	5.51369	4.9442	4.83603	4.74288	4.76148	5.29562	5.14411	5.1429	5.01287	5.10809	5.13535	5.51734	5.20432	4.67464	5.19411	4.62653	5.04062	5.05288	5.11702	5.54767	5.39645	5.06034	5.04528	4.21944	4.7152	5.64862	5.67929	5.72749	6.50109	6.96868	7.28309	7.46397	6.30861	7.46284	7.28645	8.32547	7.30383	8.494	8.08262
ENSG00000186063	0.781851	8.09365	7.91692	7.59093	7.9958	7.31535	7.91519	7.90775	7.71983	7.83196	7.68789	7.14124	7.83078	7.09386	7.62767	7.66945	7.33009	7.41647	8.09819	7.55406	8.16004	7.75859	7.53457	7.30172	7.7895	8.32914	7.53571	7.8508	7.84967	7.79627	7.75949	7.52994	8.30703	7.61103	7.81381	5.21726	5.70248	6.10598	7.49593	5.82444	6.04617	6.43826	7.00702	5.92318	5.78065	9.19442	9.56334	8.8432	9.09732
ENSG00000143748	0.712654	7.34242	7.57658	7.34249	7.55516	7.46188	7.53989	7.63596	7.39738	7.29833	7.79323	6.85315	7.28566	7.07126	7.65368	7.97178	7.91526	7.33867	7.6115	7.57439	7.40184	7.60184	7.492	7.42964	7.42287	7.57543	6.91977	7.14414	7.17063	6.98539	6.98116	7.06793	7.66609	7.59739	7.53161	8.57406	7.99149	7.56951	7.35005	7.53964	7.26213	7.78014	7.21505	7.54614	7.62882	7.17217	7.16507	6.71729	6.86309
ENSG00000196187	0.756855	5.68714	5.62581	5.54572	5.36303	5.51027	5.52925	5.47579	5.65459	5.54491	5.47814	5.78128	5.47773	5.49211	5.48466	5.75344	5.96717	5.65991	5.47105	5.81445	5.55285	5.40271	5.47953	5.67361	5.39912	5.56913	5.95784	5.80224	5.60797	5.54422	5.60948	5.3681	5.32631	5.60154	5.42106	6.1344	6.25605	6.15999	6.33653	7.01518	6.91133	6.44739	6.67834	6.74354	6.85893	5.82084	5.40671	6.2646	6.5109
ENSG00000143787	0.175497	5.91371	6.25423	6.7271	5.86041	5.58668	5.57087	5.55803	5.662	5.59229	5.47515	6.13936	5.73141	5.84608	6.01052	6.01813	6.12679	5.93246	6.25326	5.55654	5.75054	6.22818	5.43295	5.8303	5.6624	5.91833	6.41774	5.58446	5.85092	5.59082	5.96847	6.77249	5.83129	5.59446	6.14618	6.00238	6.10378	5.82237	6.68478	6.72613	6.72095	7.11604	6.95392	7.4542	6.82662	5.85576	5.03457	5.75609	5.98293
ENSG00000143768	0.117998	6.23493	5.5158	5.60778	5.64722	6.09892	6.3068	5.17919	6.57545	6.21525	5.37775	6.43669	6.52172	5.90175	6.02796	6.70219	6.40835	6.83168	8.77956	7.48074	8.72063	9.27288	7.38099	8.10233	8.66854	8.7233	8.92113	8.49604	9.47776	8.4471	9.54333	8.11211	6.44899	8.09307	5.55871	6.67124	6.50199	6.5781	9.14245	7.99567	7.97423	6.81644	7.05236	7.12717	7.13062	7.46977	5.93576	7.86477	8.82335
ENSG00000182827	0.702204	8.34773	8.35121	8.3891	8.51334	8.62106	8.57985	8.38901	8.36828	8.61958	8.43267	8.68032	8.35914	8.96413	8.15213	8.22159	7.9512	8.1979	8.15094	8.33576	8.11466	8.44984	8.24042	8.23608	8.02649	8.34164	8.55292	8.05712	8.60231	8.04471	8.31143	8.13158	8.42617	8.34902	8.24454	8.78046	9.0466	8.34517	7.16134	6.36764	6.39282	6.69525	6.72425	6.33769	6.4465	8.40483	7.99879	6.98376	6.93483
ENSG00000143776	0.820694	7.18324	7.41519	7.23473	7.42848	7.30011	7.21031	7.3235	7.52158	7.61493	7.24418	7.1718	7.49754	7.23381	7.18027	7.29826	7.36557	7.11841	7.17394	7.29367	7.55863	7.38439	7.33134	7.25198	7.19474	7.11786	7.09939	7.1499	7.40115	7.40798	7.21792	7.35519	7.41244	7.39799	7.31727	7.54019	7.29298	7.37611	6.64678	6.84737	7.00353	7.05627	7.0326	7.13292	7.01467	6.38737	6.38894	6.47965	6.70931
ENSG00000081692	0.648688	5.0884	5.39728	5.57207	5.8505	5.68712	6.01459	5.55803	5.46924	5.90245	5.73266	5.3307	5.98346	5.54525	6.37872	5.70863	6.05964	5.16935	5.88612	5.40046	5.42714	6.20844	5.2808	5.69141	6.09035	5.54337	6.27279	5.82707	6.2335	5.39391	5.33344	5.3471	5.33667	6.17404	5.89929	6.05176	5.63232	5.82244	7.23016	7.07573	7.3341	6.94375	6.64852	6.98852	7.08016	6.5824	6.12132	6.28877	5.93308
ENSG00000143793	0.839253	6.91831	7.00362	6.94775	7.03844	7.53359	7.12134	7.2512	7.33082	6.94924	7.08679	7.4605	6.8879	7.24031	6.73782	7.21283	7.06366	6.94953	6.8585	7.38674	6.9972	6.98323	6.90368	6.93429	6.74585	6.82893	7.1085	6.42364	6.64593	6.72244	6.72415	6.71679	7.02502	7.02879	7.15312	8.24427	7.33923	7.80308	7.71511	8.06617	7.99328	7.56372	7.54485	7.38916	7.88681	7.59594	7.18129	7.75275	7.61038
ENSG00000168148	0.636173	5.27233	5.34386	5.62288	5.45363	5.69454	5.08083	5.96444	5.30163	5.26306	5.82507	5.19774	5.51671	5.32866	5.59149	5.33727	5.68329	5.14761	5.59931	5.5062	4.94612	5.45302	5.49448	5.73728	5.6312	5.19109	5.72374	5.06886	5.1705	5.25643	5.2361	5.2589	5.67245	5.82406	5.48631	5.49917	6.01726	5.3331	5.48563	5.13573	5.0431	4.95627	4.88775	5.21785	5.13183	5.06707	5.19342	5.9817	5.66287
ENSG00000181218	1.03344	7.90619	8.41902	8.84391	8.23321	8.82682	7.99002	8.6921	8.33736	8.76124	8.68889	8.61474	8.88184	8.127	8.38837	8.47791	8.17125	8.35911	8.06526	8.13945	8.34477	8.47348	8.49812	8.26714	8.31871	7.8301	8.16301	7.80319	8.20973	8.17802	8.18758	8.04894	8.51111	8.90643	8.43456	7.38841	7.67951	7.36299	7.40037	8.24967	8.06395	7.89124	7.93608	8.37294	7.89532	7.81834	7.76192	8.0241	7.65026
ENSG00000143632	0.622001	4.07531	4.38533	4.55872	4.85323	4.62807	4.48435	4.45462	4.45339	4.66178	4.29476	4.55857	4.55527	4.56268	4.15109	8.12253	4.50022	5.23791	4.53782	4.55511	4.57226	4.43849	4.71521	4.34587	4.38908	4.37756	4.79812	4.55097	4.52192	4.26734	4.00964	4.693	4.5534	4.40288	4.72075	5.48316	5.46729	5.07281	5.02319	5.69373	5.27171	5.21969	8.3181	5.21635	5.09784	5.42875	5.21838	5.79016	5.87353
ENSG00000069248	0.630697	9.61075	9.99921	9.77264	10.0794	9.59982	9.93653	10.1062	9.945	10.1995	9.79773	9.87705	10.007	9.61851	9.68772	9.797	9.83553	9.27996	9.76985	9.47335	9.66947	10.0341	9.47098	9.86834	9.49164	9.6295	9.42342	9.66327	10.051	9.67154	9.67446	9.76142	9.55812	9.47608	9.59297	12.361	12.0674	11.5722	8.16739	6.94666	6.98995	7.07013	7.34851	6.70844	6.93908	7.63532	8.28406	7.16371	7.07887
ENSG00000135766	0.181852	8.37535	8.1177	8.05083	8.16472	8.0521	8.13201	7.88486	8.42287	8.34257	8.00447	7.82065	8.12817	8.41623	8.09959	8.47849	8.10873	7.52037	8.23919	8.46821	7.76829	8.18234	8.2561	8.05365	8.13933	7.97772	7.86154	8.09654	8.08094	8.19108	8.60795	8.10777	8.02719	8.00173	7.68322	6.20653	5.75547	5.96926	7.40924	6.66196	6.77338	6.13843	6.64607	6.21006	6.89652	5.90838	6.60258	5.8821	5.83488
ENSG00000059588	0.710441	8.67092	9.56728	9.43718	9.4161	9.09764	9.28768	9.6238	9.70187	9.39912	9.33664	9.16028	9.69672	9.25216	8.5544	8.94746	8.57102	9.03832	8.49282	8.84544	8.38162	8.58477	8.28589	8.04284	7.97338	8.38975	8.0736	8.41956	8.41525	8.56796	7.97875	8.00668	8.67664	8.08163	8.99048	8.65753	9.19808	7.84201	6.73484	7.17242	7.5331	7.60628	7.38036	7.68753	7.32557	7.58163	7.53594	7.39634	6.34224
ENSG00000188739	0.697965	8.13225	8.54845	8.58109	8.3647	8.26144	8.409	8.40601	8.35897	8.46263	8.43801	8.27572	8.40506	8.4393	8.31286	8.13744	8.11332	8.29303	8.26263	8.07209	8.29091	8.08987	8.21908	8.23979	8.03121	8.23332	8.19497	8.19646	8.31944	8.20041	8.21206	8.25562	8.14161	7.94024	8.07048	5.71142	6.71159	7.22563	6.12137	5.49352	5.59026	6.02116	5.58811	5.51323	5.70419	7.72551	7.59318	7.62714	7.81782
ENSG00000143669	0.735751	5.38684	5.20405	5.38759	5.63805	5.60124	5.77254	5.90148	5.5084	5.95103	5.42435	5.81359	6.21586	5.95558	5.0908	5.40801	5.32165	5.14917	5.0761	5.61133	5.49959	5.14421	5.54949	5.30942	5.31979	5.39482	5.55403	5.41195	5.74054	5.7707	5.7875	5.62664	5.23646	5.42063	5.31998	6.3573	5.96449	5.74638	6.53468	6.95387	6.90217	7.07101	6.78355	6.99654	7.03066	7.07435	6.56966	6.70239	6.3908
ENSG00000116962	0.787693	7.32631	6.74042	6.54008	6.7123	6.62327	5.71703	6.32644	6.12279	6.84868	5.91265	6.97529	6.61798	6.49391	6.7781	7.51514	6.72571	7.54765	8.35894	7.95917	8.11084	7.95626	7.82315	8.24136	8.15575	8.15081	8.54334	8.41986	8.28593	8.71954	9.0062	8.65232	7.99067	8.35924	8.02155	5.3475	5.37104	4.93811	8.30235	7.84291	7.50384	5.68426	6.50815	6.0092	6.07708	5.81155	6.53433	4.88395	4.99201
ENSG00000119285	0.715162	9.48245	9.58315	9.46067	9.47265	9.3735	9.37849	9.47031	9.72234	9.46593	9.42106	9.51632	9.36312	9.63056	9.45071	9.6547	9.57694	9.57552	9.30527	9.45425	9.21773	9.35432	9.42752	9.38632	9.20683	9.26462	9.30978	9.54403	9.34584	9.58894	9.86666	9.42012	9.36312	9.27352	9.12557	7.77708	8.02945	9.90581	7.90565	7.71986	7.43437	8.13236	7.71323	7.77903	7.92142	8.74196	9.13204	8.06705	7.21686
ENSG00000162840	0.383961	8.81353	9.25408	9.17446	9.48142	9.51878	9.06354	9.76432	9.08112	8.79174	9.71234	9.1068	8.94941	8.33325	9.71304	9.44228	10.0218	9.47919	9.79795	8.58315	9.31602	9.4064	9.26061	9.66286	9.6876	9.56214	9.42855	9.14446	9.15797	8.46762	8.76021	8.65121	9.20615	9.25542	10.3754	11.1639	11.4317	11.1625	11.3283	12.128	12.0845	10.6301	10.6255	11.3436	10.0896	9.94079	10.9569	8.98493	8.78113
ENSG00000180875	0.512718	4.8355	4.51193	4.84864	4.94399	5.04676	4.89445	4.89604	4.98	5.17621	4.63585	5.42477	4.75381	4.67348	4.92526	5.11086	4.56139	5.18979	4.33888	4.96521	5.24468	5.10746	5.29645	4.42322	4.25411	4.83217	4.96271	4.94807	4.9898	5.27756	5.33494	5.18527	4.65511	4.77576	5.24932	4.9594	5.26216	4.59403	5.30636	5.14584	5.78652	5.05811	5.1618	5.52228	5.4075	4.71891	4.29766	4.30213	4.80934
ENSG00000091483	0.912094	7.67978	8.54761	8.17564	8.27944	8.38515	8.51705	8.45074	7.7765	8.33287	8.35901	8.2898	8.09094	8.45734	7.4928	7.3025	7.46713	7.62991	7.75827	7.46623	7.90618	7.68408	7.60824	7.86272	7.92708	7.80899	7.68756	7.70723	7.65376	7.75067	7.22214	7.34215	7.84111	7.55052	7.66561	6.94365	6.81134	8.93365	7.05256	6.50334	6.33404	7.27665	6.72381	7.05878	7.10686	8.37744	7.82615	7.87382	7.64546
ENSG00000054277	0.740594	7.48278	7.33325	7.35607	7.55804	7.24412	7.52717	7.92669	7.65795	7.46729	7.82844	7.36148	7.48777	7.30329	7.66074	7.72071	7.83101	7.30654	8.17435	8.69112	8.11822	8.36279	8.6334	7.82472	8.14305	7.97863	7.74842	8.03285	8.12554	8.23218	8.02593	7.67431	8.56204	7.7451	8.39611	5.46127	5.23382	5.47788	6.45473	5.82125	5.82443	5.94646	5.89162	5.58927	6.03315	6.40363	6.58785	7.49124	7.22668
ENSG00000197769	0.268585	7.29168	6.1421	6.60115	6.35286	6.85782	6.50621	6.20561	6.11068	5.99974	6.32646	6.62124	5.6276	5.22979	6.0714	7.42108	6.53853	6.79979	6.15915	6.45243	6.61361	7.07999	6.87523	6.92685	6.4276	6.99623	7.11779	6.98412	6.82626	7.19248	7.35304	7.53604	6.42053	6.8645	6.7945	6.34968	5.57965	5.57561	5.64564	6.09006	5.90402	5.47496	5.92186	5.7398	5.61443	4.95021	4.66769	5.71829	5.09602
ENSG00000162851	0.79555	8.53868	8.62132	8.33909	8.69587	8.60013	8.73661	8.56551	8.53373	8.66257	8.57688	8.52642	8.29985	7.57619	8.35229	8.49726	8.66171	7.7218	8.36318	8.58305	8.81406	8.5126	8.51436	8.48197	8.69765	8.57569	8.31698	8.64425	8.63175	8.33224	8.12532	7.85187	8.60659	8.63081	8.47855	9.27822	9.70753	8.9716	5.92801	5.05377	5.31076	5.99006	6.22313	6.03667	5.23165	6.50751	7.11599	6.07006	6.26843
ENSG00000197472	0.545248	4.99836	5.09894	4.43102	4.75649	4.95528	4.95015	5.05771	4.67991	4.97979	5.23371	5.17082	5.1608	5.03228	4.49217	4.84309	5.19037	4.61166	4.40426	4.87045	5.52006	4.48855	4.83059	4.93633	4.59194	4.62153	4.56428	4.77408	5.51205	4.78052	4.74735	4.50168	4.87247	4.4052	5.0239	4.70327	4.92433	4.80637	5.04212	5.92099	5.69831	5.10238	5.12305	5.12516	5.55694	4.50522	4.19606	4.29177	4.44319
ENSG00000171163	0.678026	7.32369	7.09272	7.14228	6.78669	7.27515	7.07697	6.8664	7.22853	7.0469	6.73269	6.91943	7.25288	7.17956	6.99582	6.89259	7.15842	7.10595	7.07795	6.4428	6.78846	7.00612	6.73718	6.71227	6.97517	6.1839	7.1139	7.31311	7.0388	7.23766	7.26541	6.71796	6.58298	6.83093	7.10749	7.53936	6.87352	7.15212	7.17867	7.63226	7.58927	8.05492	7.76879	7.83288	8.20985	9.00958	8.38676	8.74027	7.81834
ENSG00000188157	0.809726	6.95032	6.76765	6.76341	6.94645	6.82628	6.72315	7.04154	6.47114	6.76763	6.81852	6.54984	7.02037	6.74903	7.30299	7.29785	7.38566	7.08505	7.12035	6.74535	6.83788	6.85951	6.74629	6.93998	7.40641	6.81844	6.73299	7.07083	6.66379	6.82996	6.6715	6.88681	7.20885	7.06803	7.10987	7.12571	7.04632	6.80924	7.06042	7.70848	7.61912	7.80115	7.87948	7.77426	7.98083	7.27288	7.07998	7.10295	6.97787
ENSG00000179403	0.569755	5.82582	5.72716	5.26345	5.92564	5.57578	6.18673	5.64508	5.67114	5.67813	5.8619	4.92278	5.89318	6.23579	6.329	5.84628	5.77075	5.62769	6.84307	6.31549	5.31719	6.63541	6.33979	6.77568	7.12551	6.44195	6.61628	6.73661	6.41813	6.08554	6.48042	6.73254	5.95369	6.62569	6.61949	7.03544	6.87274	6.56911	6.99964	7.20514	7.26348	7.12443	7.82238	7.0662	7.70406	7.15491	6.89922	5.98819	6.68151
ENSG00000157916	0.85045	8.26177	8.90026	8.56905	8.94525	9.03686	8.96609	8.97185	8.38661	8.92075	9.01792	8.76916	8.70987	8.5585	8.54121	8.47279	8.8444	8.42576	8.93916	8.93676	8.91333	8.78342	8.92789	9.01327	9.18496	9.03519	8.77483	9.00675	8.91819	8.31544	8.43103	8.85552	8.57055	9.05159	8.73462	8.56923	8.30178	8.90423	8.58321	7.81833	7.77705	7.92678	7.86336	7.82114	8.3354	8.84083	8.55658	8.38536	7.8121
ENSG00000142611	1.02125	4.97852	4.4009	5.09612	5.05696	4.7993	4.55775	4.45579	4.85484	4.2027	4.40127	4.5353	4.3926	4.56971	4.83006	4.23958	4.76862	4.67585	4.81096	4.98932	4.63337	4.51485	4.79734	5.34577	4.6954	4.76686	4.58614	4.40306	4.67047	4.79368	4.68554	4.46342	4.44242	4.57915	4.54136	5.84026	5.61616	6.82529	5.38683	5.8034	5.97346	5.57131	5.20639	5.23563	5.45924	4.74385	4.79084	4.8294	5.30466
ENSG00000196581	0.996294	4.70162	4.66077	4.81957	4.75829	4.76958	4.72777	4.81198	4.55829	4.70276	4.82782	4.68842	4.55373	4.53603	4.81199	4.94726	4.75673	4.70141	4.80916	4.77749	4.69901	4.68483	4.66669	4.43953	4.8076	4.65493	4.83214	4.72517	5.10092	4.8737	4.58001	4.66749	4.59032	4.66088	4.72073	5.42413	5.74603	5.45054	5.86204	6.03211	6.18539	5.79432	5.80232	5.97302	5.85762	5.21604	5.24204	5.31956	5.20716
ENSG00000204859	0.618175	5.75249	6.19866	6.25127	6.40518	6.11912	6.56911	6.38421	6.75632	6.25977	6.27009	5.35481	5.97376	6.27358	5.92269	5.7762	6.02332	5.85907	6.25926	6.10793	5.82252	6.19409	5.8239	6.19181	6.5454	6.14483	5.61956	6.22696	5.30871	5.65768	6.10099	5.84598	6.11894	5.85898	6.27221	5.01923	5.00271	6.88663	6.41469	6.43091	5.86962	6.59068	6.25112	6.48421	6.41773	7.94019	7.51887	7.66606	7.2707
ENSG00000049245	0.840797	8.81979	9.03854	8.96758	9.03483	9.02422	9.03015	9.29638	8.69927	9.31973	8.98139	8.95604	9.10606	9.03753	8.54304	8.99735	8.72958	8.74716	8.78137	8.69356	8.85286	9.07292	8.64869	8.88237	8.75884	8.82678	9.06402	8.50222	8.73221	8.77567	8.47045	8.3968	9.12062	8.71315	8.99483	9.55821	9.90572	9.73623	8.54958	7.5725	7.36464	7.49549	8.31112	7.0786	7.56279	9.33925	9.80396	8.70403	8.82366
ENSG00000131686	0.237347	5.26841	4.80257	6.08933	5.75326	5.83654	6.0113	5.78226	5.95881	6.32121	5.32676	5.50199	6.07571	5.62721	5.92743	5.54663	5.78466	5.35258	5.22589	5.57263	6.33196	5.70489	5.61364	5.49338	5.198	5.73134	5.80034	5.44876	5.5164	5.05182	5.7383	5.69724	5.44416	5.58239	5.60552	6.13855	6.48406	6.29627	6.67274	7.3	7.19042	7.18693	7.26511	7.36911	7.01645	6.21619	5.98363	6.42594	6.43231
ENSG00000049239	0.786589	6.0335	6.02755	5.99422	5.87878	5.64507	5.99872	5.72557	5.70872	5.94196	6.23144	5.81837	5.81948	5.86534	5.84754	6.03889	6.44212	6.14585	6.24677	6.1627	5.83873	6.12595	6.03793	6.36962	6.21325	6.07877	6.12833	6.07655	6.07264	6.02075	6.29136	6.28787	6.20879	6.45276	6.37941	6.5227	6.32419	6.47477	7.33774	7.71352	7.63968	7.05703	7.14308	7.3507	7.17678	6.53593	6.20173	6.51569	6.67464
ENSG00000142657	0.85176	8.96058	8.80914	8.92042	9.03561	8.96128	8.9139	8.73436	8.70711	8.4736	9.04021	8.47815	8.80256	8.1577	8.35091	8.17394	8.03884	8.93783	8.42529	8.39318	8.66157	8.2603	8.301	8.78271	8.68075	8.9227	8.72774	8.55228	8.29676	8.59195	7.87399	7.90532	8.39824	8.35772	8.42515	10.9855	10.3489	10.3681	7.96447	7.15775	6.84122	8.29066	8.52698	7.25984	8.13228	9.5942	9.75369	9.24795	9.16086
ENSG00000142655	0.577334	6.00945	6.82398	6.80114	6.40293	6.35955	6.75338	6.41939	6.44893	6.79362	6.47022	6.32873	6.85052	6.22116	6.49915	6.35521	6.24503	6.44371	6.56267	6.59848	6.20847	6.54662	6.48437	6.86792	7.05432	6.53605	6.42551	6.81158	6.44178	6.45948	6.38029	5.98847	6.52708	6.44098	6.69581	7.39744	6.56814	7.72356	6.47892	6.03697	5.67554	6.34812	6.03855	6.18294	6.13115	6.89206	7.00732	6.76696	6.35175
ENSG00000171819	0.190999	5.28206	4.91065	5.23236	5.44487	5.30606	5.24591	5.19196	5.185	5.28226	5.18168	5.4954	4.8788	5.30767	5.32663	4.85052	4.60819	5.02404	4.94493	5.45114	4.94612	4.92463	5.03684	5.42581	5.02394	4.67187	5.70991	4.91353	5.48946	5.04931	5.05923	5.21331	4.78022	5.05582	4.87564	5.27299	5.30476	5.49496	5.43765	5.95012	6.34973	5.89742	6.20681	6.40142	6.10024	5.28133	5.16133	5.33239	5.83488
ENSG00000083444	0.598125	7.77444	7.52606	7.79823	7.3514	7.68275	7.2588	7.51187	7.94763	7.00515	7.32934	7.17392	7.54414	7.43677	8.21628	8.08337	8.30295	7.61713	8.27439	7.97273	7.55285	7.56729	7.85899	7.77976	8.05635	7.77592	7.431	7.84691	8.07693	7.45122	8.91429	7.74229	7.65889	8.2558	7.40354	6.93267	6.58728	6.48069	8.20569	7.80751	7.43169	7.15955	7.17227	7.03881	7.04781	7.37223	7.41428	6.99289	7.19524
ENSG00000116691	0.827517	6.97425	7.42038	7.4319	7.24321	7.44263	7.50294	7.20432	7.19131	7.20672	7.3558	7.0852	7.34812	6.89688	7.04993	6.95626	7.3432	6.8619	7.20475	6.90136	6.88149	7.08266	7.02123	7.54593	7.22232	7.21954	6.98802	7.26709	6.74798	6.85244	6.60317	6.87558	6.8464	7.12819	6.74482	10.3199	9.50894	9.82137	8.12199	8.42295	8.52081	8.66916	8.17168	8.46322	8.5577	8.21374	7.93965	8.70561	8.51772
ENSG00000120949	0.476946	5.95876	5.91829	6.11822	5.14032	5.33521	5.51627	6.23349	5.6581	5.54333	5.37866	5.49891	5.24917	6.28421	6.29541	6.3433	6.05742	6.19668	5.14927	6.13648	5.81648	5.49646	5.16886	5.30887	5.50128	5.84218	5.7731	4.86162	5.2054	5.53501	5.13708	5.40875	5.22309	5.87088	6.35619	6.47067	6.19931	6.07995	6.41624	7.24129	6.53723	6.48565	6.65415	6.94091	7.15461	6.1014	5.90448	6.68887	6.48779
ENSG00000028137	0.6728	8.087	7.59391	7.68776	7.5447	7.43476	7.26575	7.27655	7.63483	7.48062	6.79203	6.77659	6.42302	6.52202	7.80156	7.7834	7.73148	7.31605	7.63942	6.57396	6.98141	6.96022	6.7003	7.09495	7.4523	7.33787	6.57863	6.93652	6.42704	6.29757	6.97008	6.26499	6.28337	7.03393	6.25488	5.7186	5.6934	5.21979	5.606	5.73329	5.76484	5.36358	5.29952	5.72109	5.29953	5.15037	5.83624	5.29597	5.60053
ENSG00000048707	0.75498	6.45276	6.9564	6.70876	7.02759	6.56276	7.12822	6.88206	6.79813	7.1928	6.97545	7.04426	7.16494	7.22957	6.46561	6.55253	6.61717	6.4063	6.56131	6.87435	6.61481	6.5807	6.57185	6.5702	6.56185	6.63358	6.76559	6.90572	6.7698	6.82196	6.47951	6.65935	6.63764	6.5626	6.41672	6.55411	6.37017	6.59298	7.16624	7.1209	7.20909	7.1576	7.01395	7.18284	6.85986	7.0151	6.62439	7.15581	7.0487
ENSG00000116726	0.145901	5.16644	5.20612	4.78833	5.56116	5.68875	5.77334	5.09539	5.65894	5.21333	4.78951	6.25825	4.79763	5.98188	5.08623	5.14379	4.9264	5.11103	5.32364	4.79244	4.79175	4.92712	4.58953	5.13779	4.23182	5.41759	5.21792	5.06179	5.38178	5.49169	5.49548	4.75906	4.71487	5.50832	4.63787	6.24403	5.9237	5.84306	6.81828	7.67456	7.67571	7.17357	6.95955	7.5361	6.7305	5.07336	5.26172	5.8821	6.45828
ENSG00000162438	0.337816	5.34239	5.02165	4.87133	5.1425	5.39712	5.31586	5.16327	5.46178	5.32249	5.0511	5.49084	5.14474	5.50258	4.8075	5.1825	4.74824	4.77627	5.18261	5.22029	5.35818	4.95977	5.16199	5.01595	5.26253	5.19473	5.07132	5.00156	5.40194	5.11773	4.88142	5.18964	5.16394	4.97287	4.87564	6.32079	6.43149	6.25853	6.80412	7.54808	7.44884	7.25852	7.31971	7.49121	7.26961	6.44876	5.80772	6.57813	7.13191
ENSG00000215704	0.192089	5.00894	4.98195	4.55005	5.11414	5.37218	4.89721	4.67923	5.03654	4.85823	5.22067	4.81044	4.93908	5.0916	5.31945	5.15681	5.18354	5.27913	5.85474	5.3371	5.01803	5.54864	5.46796	5.56467	5.63396	5.67348	4.90162	4.74549	5.45639	5.14264	4.6347	5.00494	5.01668	5.75992	5.59987	5.39993	5.45778	5.44517	5.17723	5.66378	5.28282	5.25832	5.22711	5.96572	5.63253	5.43588	5.20701	5.7289	5.74117
ENSG00000116138	0.770073	7.5601	7.879	7.64321	7.72894	7.59668	7.52735	7.67431	7.83651	7.8607	7.74072	7.55807	7.83048	7.68833	7.3209	7.54862	7.41463	7.73513	7.29299	7.4828	7.64916	7.53189	7.47277	7.378	7.35037	7.46284	7.79584	7.6121	7.74067	7.59989	7.45756	7.44147	7.69654	7.48285	7.57457	7.08423	7.2987	6.85344	6.69159	7.18425	7.2294	6.94709	6.88983	6.94624	6.73883	6.10466	6.60589	5.91426	5.84057
ENSG00000197312	0.74058	5.27285	6.21125	5.62484	6.26719	5.66384	6.65015	6.27424	6.12328	6.03671	5.75535	5.52909	6.09505	6.46431	6.03348	5.07364	6.19076	4.85514	5.76678	5.67172	4.82565	5.35111	5.30084	4.96471	5.29197	5.4865	4.86905	5.18939	5.61865	5.17087	4.85166	5.60326	5.61747	5.55188	5.33907	7.03063	6.14964	5.53724	4.62542	4.74751	5.15037	4.79637	4.7478	4.94525	4.93461	4.88903	5.06791	4.89876	4.86392
ENSG00000186510	0.232449	4.62125	4.466	4.59493	4.70145	4.4778	4.59367	4.72752	4.6995	4.53191	4.85647	4.65792	4.7857	4.67489	5.17854	4.44195	5.06403	4.53998	4.56206	4.76	4.46336	4.73824	4.63996	5.18555	4.89063	4.65769	4.95685	4.94613	4.72468	4.52545	4.88346	4.36241	4.67936	4.50334	4.73086	5.47482	5.56284	5.38729	5.96102	6.44306	6.36353	6.54985	6.06509	6.66976	6.52313	5.7101	5.19672	6.45384	6.9666
ENSG00000157191	0.657176	8.293	8.13346	8.49264	8.00106	8.4087	8.27542	8.03125	8.58919	8.16546	8.31076	8.43407	8.04688	8.24511	8.6518	7.94466	8.18988	7.93981	8.67166	8.62211	8.63236	8.06066	8.5521	8.05212	8.5084	8.44131	8.16221	8.42451	8.30105	8.03218	8.72589	8.43897	8.41966	8.57266	8.52585	11.6974	11.4717	11.4946	8.50691	6.86388	6.7609	7.48894	8.08011	7.23869	7.72032	8.50746	8.476	8.37266	7.78287
ENSG00000142623	0.171964	5.41834	5.45447	5.15574	5.23846	5.72936	5.18292	5.48392	4.97525	4.94482	5.05214	4.98147	5.22175	6.23683	4.97081	5.06514	4.46149	5.27407	5.30823	4.79244	5.17001	5.32774	5.47899	5.14976	5.3581	4.60943	6.51924	5.27749	5.45807	5.02056	5.50429	4.70086	4.26009	4.4904	5.09395	7.70558	7.76949	7.46936	8.29435	9.6015	8.89115	8.99275	8.91821	9.49106	9.23112	8.10536	7.83895	8.46526	8.77429
ENSG00000142619	0.359026	5.56037	5.27614	5.46635	5.32486	5.65565	5.2671	5.32103	5.49373	5.05073	5.89981	6.6998	5.26415	5.42302	5.09337	5.25913	5.18042	6.32737	5.25208	5.61546	5.27368	5.64957	5.06472	5.38032	5.48507	5.47352	5.65154	5.86679	5.68076	5.43829	5.72211	5.24098	5.10423	5.58239	5.23307	7.21007	6.87792	6.74636	6.82396	8.1083	7.65521	7.46717	7.31316	7.93963	8.09459	5.86587	5.98717	6.07914	5.9887
ENSG00000159339	0.195766	4.27523	4.38503	4.23382	4.26304	4.20415	4.14461	4.56236	4.25588	4.39245	4.3162	4.59881	4.32571	4.2431	4.41917	4.25969	4.37254	4.50394	4.34677	4.40845	4.49048	4.36121	4.54492	4.19339	4.35043	4.39684	4.38781	4.33295	4.26476	4.45515	4.37657	4.54345	4.35892	4.29013	4.31516	4.66068	4.56639	4.53721	4.71469	5.22571	5.29433	5.07426	4.89389	5.27776	4.98045	4.37551	4.3144	4.37398	4.58878
ENSG00000009709	0.70836	4.06776	4.14883	4.21194	4.25313	4.56447	3.9444	4.28522	4.24752	4.09729	4.17093	4.80217	4.75952	4.40711	4.37127	4.17664	4.2312	3.96407	4.34195	4.74777	4.3443	4.08014	4.075	4.37313	4.50506	4.44898	4.73505	4.40883	4.3319	4.23978	4.38582	4.30593	4.00721	4.85356	4.67571	6.16895	6.03177	6.26742	6.92886	6.86911	7.06704	6.82097	6.59695	6.93038	7.0485	5.78949	4.87529	5.89385	6.32871
ENSG00000053372	0.706528	7.79392	8.22935	8.22549	8.34914	8.03151	8.40573	8.41843	7.73777	8.06041	8.47035	7.8345	7.99317	8.02069	8.13508	7.90768	7.93423	8.04611	7.80377	7.47948	7.92062	8.01361	7.74127	8.21846	8.15366	7.82093	7.82651	7.9155	7.95764	7.69567	7.04375	7.54434	7.68355	7.8214	7.88364	10.0777	10.4267	10.4173	7.45065	7.58881	7.09477	7.58201	6.88106	7.3156	7.12184	8.48113	8.11476	8.33816	8.37143
ENSG00000040487	0.754495	5.23804	4.79955	4.81619	4.9919	4.66309	4.89413	4.79184	5.24535	5.01058	5.33611	4.92607	4.76254	5.25389	4.75492	4.58504	5.05044	5.02562	5.3644	5.49225	5.17665	4.8068	5.43602	5.36343	5.33783	5.37651	5.60281	4.92423	5.14802	4.77726	5.07317	4.72112	5.15623	5.34847	4.87564	6.70114	6.38208	6.04917	6.41279	7.97219	7.23066	7.85409	7.23205	8.19865	7.59489	6.28645	5.91926	6.72534	7.21108
ENSG00000158748	0.726852	4.37485	5.09594	4.44854	4.69812	4.93106	4.51322	4.29995	4.47809	4.56616	4.34773	5.2212	4.28596	5.08633	4.56304	4.51819	4.38016	5.00751	4.62177	3.85545	5.11314	4.33012	4.55751	4.75678	4.05971	4.95067	4.15188	4.7787	4.57366	4.53916	4.78376	4.82533	3.85384	4.2665	4.2323	6.20668	6.03511	6.05123	6.38519	7.43272	7.44616	7.40633	7.19309	7.7185	7.23201	6.19886	5.61992	6.71424	6.40593
ENSG00000158825	0.152472	5.96552	5.26191	5.34404	5.60547	5.00091	4.844	5.37293	5.23921	4.84112	5.57342	5.194	5.39741	4.56578	6.25156	5.62204	5.51949	5.90535	5.70714	5.77002	5.52233	4.99292	5.43043	4.81958	5.8368	5.06719	5.16501	5.24309	4.67536	5.43183	5.3137	5.60505	5.58667	6.10529	6.48886	7.49805	6.97875	7.69569	6.40979	6.69548	6.49855	6.46735	6.47037	6.38326	6.11532	5.83155	5.99752	6.18707	6.43823
ENSG00000158828	0.620363	8.46959	9.04559	8.94971	8.84334	8.95568	9.07015	8.78861	8.8671	8.89934	8.92669	8.87902	8.74125	9.1309	8.36703	8.25132	8.46205	8.14086	8.93113	8.56776	8.85575	8.67926	8.67464	8.7001	8.83253	8.6928	8.56843	8.68986	8.55405	8.41801	8.56011	8.5373	8.44058	8.51117	8.36094	7.75346	7.57004	8.44727	9.23753	8.68253	8.95831	9.93269	9.19062	9.74756	9.99823	11.0627	10.5229	11.2332	11.1738
ENSG00000184677	0.689316	7.32388	7.9238	7.64299	7.80811	7.81576	7.97121	7.87647	8.17329	8.16579	7.88425	7.68951	7.90361	7.99697	7.38427	7.86607	8.02439	7.28714	7.5374	6.8847	7.31306	7.48174	7.26276	7.47637	7.6149	7.31698	7.27629	7.57253	7.2832	6.9564	7.19207	7.07162	7.61414	7.14803	7.50599	6.87013	6.43161	6.71124	7.05695	7.47458	7.27833	7.03261	7.08942	7.2869	7.02625	6.77433	6.44448	6.72232	6.80361
ENSG00000173369	0.289666	6.0397	5.40887	7.15269	5.98624	5.00981	6.04791	5.41048	5.1216	6.15779	5.40611	6.05264	4.98255	5.90492	5.90115	5.58851	5.94902	5.71767	7.18513	6.52956	5.13438	5.81945	5.48747	5.79991	6.52361	6.34864	5.77392	6.39068	5.28115	5.92	5.97318	6.14518	5.90568	5.075	5.97964	5.3354	5.16044	5.07078	8.33891	8.57156	8.68462	6.50816	6.40045	6.61988	6.47829	5.89433	7.84151	5.67183	6.02271
ENSG00000004487	0.919448	9.53717	10.281	10.2107	9.95973	10.1802	10.3729	10.4036	9.94512	10.4283	10.1649	10.2867	10.3237	10.2985	10.032	9.57708	9.90389	9.83375	9.17266	9.48534	9.5758	9.34689	9.50952	9.30744	9.13822	9.35188	9.12796	9.48288	9.52747	9.17365	9.07624	9.30027	9.5132	9.45781	9.67215	9.65259	9.4195	9.12568	8.64759	8.55136	8.58927	9.98549	9.16581	9.58021	10.0713	10.584	10.4068	10.2101	9.43166
ENSG00000142676	0.709811	12.9699	12.9467	13.0051	12.8874	12.8543	12.9949	12.9071	13.0659	12.7343	12.9454	12.8557	12.8069	12.6759	12.81	12.6396	12.9051	12.9684	12.7773	12.3263	12.707	12.6902	12.5543	12.7432	12.8631	12.831	12.7506	12.7956	12.6733	12.9032	12.9545	12.4146	12.6861	12.4163	12.741	11.3421	11.5394	11.2738	12.1373	12.689	12.4121	10.7771	11.4753	10.3076	10.1184	12.0415	12.1893	11.4723	11.5289
ENSG00000011007	0.821705	6.65715	7.21063	7.15782	7.01025	6.97027	7.23123	7.42557	6.90087	7.32719	6.98129	7.24057	7.05074	6.80141	6.78678	6.91849	7.00202	6.77603	6.54503	6.4057	6.37122	6.68536	6.51571	7.07686	6.76074	6.78739	6.45785	6.74749	6.07384	6.48489	6.66335	6.71126	6.44248	6.56749	6.24614	8.20906	7.8325	7.19596	7.15845	7.86176	7.95408	7.83046	7.70761	7.8111	7.91721	7.82081	7.39322	7.49294	7.3725
ENSG00000001461	0.589031	5.84003	6.27479	6.0446	6.12629	5.4506	5.86819	5.77111	5.60522	5.99274	6.21469	5.70435	5.78683	5.62063	5.44338	5.69094	5.99563	5.9497	6.11442	5.34121	5.84594	6.23188	5.63222	6.63661	6.09318	6.30009	6.45634	5.88991	5.61165	6.19197	6.02396	5.91536	6.13291	5.60874	6.01666	5.7531	5.83097	5.67951	5.42438	5.85876	5.98531	5.88235	5.95926	6.00287	5.94281	5.55607	5.19405	5.71221	5.60548
ENSG00000117602	0.783822	4.04741	4.62031	4.2666	4.7053	4.88151	4.63962	5.03364	4.53631	4.39443	4.6789	4.50589	4.53166	4.62446	4.72288	4.55607	4.22087	4.66299	4.42272	4.98064	4.46511	4.80146	4.22686	5.08061	4.80413	4.80875	4.78976	4.51219	4.55024	4.32034	4.30318	4.56093	4.94338	4.56326	4.3565	4.95154	4.92194	4.12266	4.05462	4.2354	4.11437	4.68438	4.23689	4.42763	4.09081	4.20181	4.13803	4.21116	4.29217
ENSG00000133226	0.935195	8.86921	9.17463	9.40935	9.25884	9.29651	8.98348	9.15418	9.18611	9.13264	8.9726	9.13016	9.24494	9.15385	8.70543	9.21306	8.69334	9.07172	8.38226	8.57383	8.67764	8.79917	8.66455	8.82612	8.54073	8.63904	8.49497	8.54914	8.64956	8.93641	8.36253	8.12516	8.91821	8.64208	8.65994	7.88077	7.82119	7.08775	8.59227	7.70844	7.79642	8.29276	8.5118	7.99248	8.03892	8.8955	9.0625	9.11346	9.11924
ENSG00000169504	0.809947	9.42404	9.13734	8.76133	9.2894	9.11597	9.09858	9.39171	9.1342	9.40348	9.16519	8.85315	8.82259	8.94249	9.38723	9.30018	8.98919	9.38638	9.16914	9.04798	9.0751	9.582	9.14657	9.4188	9.22653	9.43284	9.44416	8.75042	8.66006	9.27642	8.85391	8.79289	9.63472	9.37857	9.48031	7.53548	7.83334	7.9648	8.72639	8.0845	7.82314	6.81322	7.34265	6.69637	6.6663	8.55801	8.99631	7.90387	7.525
ENSG00000187010	0.170831	5.53881	6.1651	6.57037	6.13669	5.95624	6.5608	6.52975	6.34818	6.6439	6.10336	6.15892	6.48664	6.85594	4.42757	4.89076	5.102	5.27765	4.79447	5.62371	5.863	5.76544	5.01932	4.98479	5.07928	5.4512	4.64764	5.64799	5.47155	5.45214	5.38774	5.52968	4.85363	5.3504	5.16857	5.99054	5.94028	5.81179	6.90861	7.41642	7.55845	6.9678	7.07701	7.31315	7.05997	5.60844	5.48618	5.5686	5.80056
ENSG00000183726	0.769517	10.3989	10.079	10.0716	10.0673	10.219	10.0725	10.0923	10.5512	10.1845	10.1764	10.0948	9.99828	9.66286	9.83988	10.1495	10.0129	10.2259	9.90614	9.95145	10.0794	9.98459	9.8146	10.0514	10.0193	9.99756	9.80364	9.85816	9.74151	9.70417	9.78952	9.5918	9.84604	9.86793	9.71636	9.23417	9.27381	8.45399	8.07329	6.81387	7.45335	6.99584	7.46527	7.29625	7.0842	6.90182	8.05161	6.36171	6.26683
ENSG00000204178	0.962899	8.24851	8.98201	8.38924	8.97688	9.25031	9.37815	8.81658	8.40263	9.00393	9.16863	9.1379	9.0846	9.50356	7.96835	7.74179	7.90369	7.97498	8.50132	8.36514	8.26929	8.49428	8.07633	8.60611	8.40074	8.49525	8.798	8.72298	8.28174	8.42282	8.05961	8.09737	8.29096	8.15549	8.4118	5.63123	5.53056	6.90658	5.68047	5.83636	6.0097	6.57548	5.96065	5.79561	6.4699	9.31508	8.65053	8.6238	7.65998
ENSG00000158008	0.137856	4.86637	4.69097	4.65256	4.57925	4.66536	4.68558	5.08333	5.1126	4.69918	5.19815	4.91585	5.15199	4.21745	4.94883	4.81005	4.98198	4.3253	5.25361	5.29535	5.08915	5.68768	4.83697	5.24516	5.36927	4.87259	4.94498	4.66073	4.42797	4.74935	4.77635	4.85156	4.73932	5.2928	5.06605	5.68913	5.85443	5.68809	5.69291	6.68466	6.32265	6.40313	6.12055	6.7256	6.52731	5.37138	4.85536	5.66395	6.09292
ENSG00000197245	0.115303	4.62563	4.89007	4.78152	4.48224	4.19939	4.59192	4.51476	4.75338	4.69123	4.6394	4.90914	5.09466	4.85542	4.76679	4.69668	4.71784	4.74034	4.9483	5.34443	4.59127	4.77906	4.8389	4.78071	4.60662	4.88538	4.64865	4.59844	4.6054	4.94972	4.1779	4.70313	4.87147	4.60875	4.65367	5.32116	5.41118	5.32119	5.7399	6.50565	5.87835	6.10644	6.20578	6.1627	6.20771	5.64967	5.68007	5.76579	6.37495
ENSG00000142675	0.403449	6.12548	6.55424	6.81869	6.33935	5.30103	6.35099	6.36597	6.16657	5.52228	5.97113	5.8242	5.89128	6.60916	6.51544	6.15087	6.68625	6.73225	6.03327	5.47749	5.87297	5.59944	5.52383	5.08726	6.02315	5.28236	5.3906	5.96546	5.3913	5.8983	5.67381	6.21732	6.07612	6.05962	5.85833	5.73598	5.53082	5.79593	5.80746	6.19098	6.08929	6.39696	6.18001	6.33569	5.94273	5.53	5.16133	5.78878	5.52572
ENSG00000130695	0.672991	6.24851	7.74262	7.67496	7.1593	6.57929	7.47419	6.69308	6.93275	7.09151	6.94038	6.87811	7.62985	7.08189	6.43511	5.17636	6.54768	5.89072	6.67129	5.94526	5.65487	6.08747	5.95276	6.50631	5.83634	7.07065	5.68554	5.74414	6.6943	5.70634	5.63013	5.42429	6.00589	5.07883	5.96816	10.1328	9.30547	9.24903	7.64676	8.57596	8.2926	8.94145	8.30716	8.7765	9.0026	8.70303	8.94175	8.34074	7.39615
ENSG00000169442	0.25347	6.24955	6.70055	6.69418	6.76094	6.96887	6.58837	7.37599	6.31666	7.13127	6.75843	6.16725	6.52829	5.67058	6.23968	5.82543	5.80634	5.90876	5.62844	4.96952	4.89101	5.5624	5.23746	4.8886	5.20939	5.63232	5.55189	4.83025	5.85734	5.20266	4.99539	5.34156	5.58494	5.29359	4.67453	5.41511	5.66569	5.24703	5.285	6.3118	6.0791	5.81206	10.2558	6.54605	5.79605	5.49423	6.1652	5.59667	5.64384
ENSG00000131914	0.341371	9.62273	9.22018	9.41815	9.10948	8.9382	8.96973	9.9963	9.53245	9.51156	8.82869	8.73628	9.80089	8.30533	9.28939	9.37978	9.04132	9.53243	7.96792	8.04403	8.87804	7.76992	8.29319	8.0051	7.80085	8.33553	6.43405	7.36237	7.91615	6.86386	7.08373	6.95139	8.09898	7.85389	7.94537	8.48895	8.85017	8.42682	4.99753	5.74933	5.47867	5.66032	5.7013	5.65137	6.20375	5.44184	4.81347	5.46135	5.53506
ENSG00000117682	0.798286	8.3136	8.08809	7.96984	8.0064	7.93767	8.13897	8.4135	7.99961	7.97503	8.30677	7.91144	8.41824	8.00009	8.44353	8.58844	8.407	8.25608	8.57465	8.12974	8.79996	8.45978	8.19591	8.65174	8.33795	8.24856	8.09352	8.21078	8.08869	7.94587	7.8909	8.31195	8.57826	8.27593	8.04558	7.04155	7.49083	8.40423	7.76482	7.60188	7.65738	7.917	7.68468	7.52054	7.40879	7.87447	7.75503	8.89972	8.502
ENSG00000060642	0.643007	7.9011	8.19762	8.15339	7.87555	7.58602	8.16228	7.93328	8.18427	8.20834	7.99671	7.77162	7.96636	8.59579	7.20473	7.39429	7.58678	7.44064	7.89459	7.32126	7.53658	7.76098	7.22003	7.41312	7.60811	7.83068	7.89449	7.95903	7.97296	7.55862	8.07846	7.53848	7.39652	7.25721	7.57998	8.423	8.04641	8.49106	6.2857	6.58388	6.57874	7.99016	6.9344	7.29197	7.89537	9.86677	9.50697	9.81923	9.82802
ENSG00000175793	0.260627	4.97332	5.15366	4.78097	5.45363	5.24064	4.72448	5.03945	5.14498	5.34493	5.29914	5.19661	5.17742	5.25542	5.04478	4.8113	4.95858	4.93924	5.15818	5.59802	5.10296	5.20779	5.11405	5.10627	4.85418	4.87164	5.61304	5.15438	4.79355	5.13695	4.78204	5.34819	5.20816	4.87445	5.19548	6.2726	5.94032	5.9296	6.63246	6.88441	6.92597	6.95742	6.35037	6.36703	6.97671	5.53217	5.29079	5.7289	6.0156
ENSG00000142784	0.638413	6.76913	7.4149	6.99953	7.53845	6.82873	7.61468	7.32719	6.79933	7.33176	7.03096	6.94347	7.15256	7.22172	7.26866	7.14603	7.01921	6.72537	7.38375	6.84139	7.11286	7.19473	6.99841	7.02065	7.50274	7.30264	6.27148	7.24809	6.94697	6.77766	7.16477	6.62087	7.03198	6.72943	7.0057	8.00699	7.87636	7.82495	8.54741	8.94962	9.04173	9.22249	8.67374	9.21154	9.21915	9.02642	8.6327	9.92871	10.2627
ENSG00000181773	0.681315	5.63615	5.11794	5.38106	5.65785	5.1351	5.07249	5.39513	5.44736	5.62977	5.35542	4.98243	5.21218	5.03359	5.45378	5.95066	5.64583	5.31815	5.31412	5.69961	5.06882	4.80579	5.47795	5.17147	5.66739	4.76025	4.57067	5.01117	4.65262	5.57058	5.55755	5.40046	5.28467	5.68807	5.72414	8.05483	7.81139	7.37278	6.81673	8.16011	7.91696	7.52797	7.57416	8.03995	7.63214	6.4234	5.87513	6.5066	6.32295
ENSG00000009780	0.695288	5.44557	5.40008	5.4381	5.58034	6.34441	4.86799	5.16363	5.19492	5.30906	5.5355	5.62471	5.12495	5.73377	5.51533	5.21668	5.34415	5.65215	5.11551	5.74558	5.32927	5.34969	5.18299	5.86085	4.98799	5.20308	6.23081	4.76805	4.87014	5.1517	5.24198	5.27783	5.15434	5.59024	5.97299	6.06899	6.40802	6.40629	6.177	6.20073	6.86093	6.51679	6.46041	7.03534	6.42735	7.65403	6.06295	8.21948	8.81235
ENSG00000117751	0.689618	9.28175	9.36768	9.19541	9.33951	9.23699	9.14373	9.472	9.19414	9.31592	9.35042	9.14859	9.39473	9.12471	9.2648	8.90668	9.16288	9.32472	9.2331	9.04678	9.4465	9.15413	9.36629	8.91611	9.36808	9.30101	8.93851	9.0043	9.15495	9.20402	9.01532	9.20668	9.28893	9.20252	9.17546	6.50226	6.41535	6.43214	6.98145	6.59141	6.79173	6.27428	6.27086	6.16016	6.24895	6.75208	6.89999	6.63152	6.25907
ENSG00000130775	0.633918	5.41871	5.87427	6.21037	5.60181	5.74825	5.83482	5.85622	6.00308	5.74373	6.01427	5.45111	5.77735	5.51882	5.47308	5.5402	5.71396	5.44571	8.19946	8.35085	8.06314	8.16795	7.97855	8.3172	8.12635	8.18728	7.96069	8.57647	8.61254	8.23394	8.60653	7.8694	7.79975	7.87508	7.64045	5.55332	6.09979	5.64334	6.1727	6.98772	6.69296	7.03315	8.30444	7.29316	7.38987	7.65025	7.8162	6.87497	7.92587
ENSG00000130768	0.330255	5.10406	5.11992	4.93644	4.7329	4.87747	4.89445	5.10713	4.76898	4.38956	4.2947	4.92203	4.43059	4.52475	5.20967	4.60046	5.29174	4.93895	5.7804	5.26612	4.76655	5.16359	5.4081	5.53919	5.66794	5.80301	5.6399	5.49798	5.31596	5.0979	5.40339	4.78003	5.37404	5.38696	6.09777	5.28832	5.63166	5.9514	5.31308	5.54594	5.51471	5.3315	5.30141	5.16883	5.05596	4.88648	4.99152	5.35457	5.27121
ENSG00000158156	0.810944	8.74591	8.91663	8.90092	8.88086	8.86783	9.09936	8.871	8.82562	9.01547	9.06805	8.95711	8.87199	8.89984	9.21174	8.73856	8.93514	8.42576	9.2908	9.26913	8.95133	9.08716	9.13038	8.56201	8.84676	8.77952	8.71661	8.99322	9.09781	8.44742	9.02156	9.12489	8.86242	9.19449	8.88889	10.2916	9.65204	9.47429	9.6502	9.40908	9.45258	9.58332	9.42489	9.52248	9.68406	8.21478	8.02793	8.27058	7.93764
ENSG00000130770	0.743164	9.17823	9.19149	9.28302	9.41145	9.17007	9.10297	9.61006	9.24232	9.59772	9.38049	9.06794	9.62426	9.06197	9.70629	9.84184	9.66321	9.4331	9.37144	9.24681	9.48668	9.95051	9.73175	9.34926	9.47222	9.15752	9.08774	9.21927	9.81862	9.57717	8.88255	9.0613	10.042	9.60756	9.62414	8.24956	8.23787	8.37062	8.3708	7.2871	7.00344	9.61213	8.02584	8.50186	9.47734	12.2351	11.4275	11.2329	10.8507
ENSG00000180098	0.823755	7.80198	8.04138	7.95134	8.42733	8.62395	8.30594	8.30323	7.62021	8.23022	8.6204	7.88052	8.51032	7.06667	7.98477	8.04267	8.27196	8.26102	7.87462	8.42908	8.33113	8.32531	8.12576	7.85735	8.41105	8.86282	8.15116	8.22877	8.43561	8.15486	7.41553	7.55637	8.66569	8.33597	8.78023	6.25195	6.30537	7.79094	6.47946	7.38533	6.63393	6.74388	6.80384	6.14805	6.63828	6.36074	6.31763	6.8681	6.62814
ENSG00000162419	0.80037	5.9505	6.14578	6.22092	6.08467	6.48656	6.37029	6.08737	6.67222	6.09275	6.07488	5.88993	5.39837	6.39387	6.15763	5.1825	6.59363	6.2247	5.96143	5.91118	6.60421	6.32103	6.23896	5.72352	6.19247	5.55122	5.66273	6.46285	6.07775	6.40476	6.60613	5.66331	6.02349	5.77318	5.83391	6.93227	7.39074	7.17407	6.51809	6.89139	7.20701	6.88667	6.81961	6.75472	6.92688	6.12822	6.41635	6.75287	6.65156
ENSG00000116329	0.665435	5.26111	5.17758	5.12639	5.01048	4.85323	5.62673	4.86276	4.5736	4.41484	5.20254	4.38245	5.20704	5.51591	4.90659	5.40968	4.6163	4.86918	5.10613	5.31411	4.72361	5.55918	4.94101	5.15619	5.25338	4.84767	5.20954	5.12874	4.90467	5.17085	4.56157	5.01427	5.10393	5.12741	5.04103	6.27419	6.2539	5.97907	6.20261	6.80589	6.79358	6.77816	6.46245	6.85869	6.73179	6.10891	5.63436	6.25783	6.55107
ENSG00000142910	0.299036	8.73752	7.71198	8.03895	7.66256	7.8678	7.43839	7.59898	8.06535	7.76525	8.18481	8.24343	7.94498	8.14221	8.43793	8.10914	8.3752	8.89207	9.30249	9.10014	8.73821	9.29898	8.8662	9.22424	9.38109	9.35249	9.39792	9.5402	8.90014	9.26834	9.67861	9.41205	8.77846	9.16621	9.05194	7.24896	7.27996	7.41878	7.53944	8.69285	8.67428	8.10979	8.21554	8.37508	8.16108	7.53148	7.61957	7.82016	7.76711
ENSG00000121774	0.923236	9.57098	9.44365	9.42047	9.11987	9.38911	9.41377	9.17595	9.5943	9.13601	9.29809	9.09921	9.22593	9.08547	9.64725	9.60349	9.7324	9.49631	9.45432	9.30909	9.26614	9.13636	9.24279	9.2437	9.43989	9.30041	9.21981	9.16128	9.048	9.17767	9.41457	9.14672	9.4539	9.22575	9.47656	8.76787	8.59981	8.24724	8.86543	8.15262	7.88192	8.34156	8.0769	8.02717	8.18463	9.39087	9.25429	8.84044	8.32608
ENSG00000025800	0.649786	8.1234	8.7525	8.31235	8.58734	8.60042	8.40103	8.57581	8.1461	8.63256	8.14004	8.47775	8.19423	8.54343	8.17004	7.87391	8.0472	8.19157	7.82439	7.81167	8.03196	7.89465	7.6323	7.88192	7.8349	8.16177	8.17508	7.94059	7.59085	7.99508	7.7117	8.1222	8.02125	7.6897	7.889	8.86302	8.5968	8.24962	7.01017	7.6818	7.43098	7.55739	7.4417	7.5228	7.60816	7.89302	7.78288	7.77843	7.17685
ENSG00000160050	0.323034	5.13547	5.56392	5.40686	5.57636	5.60968	5.80517	5.18284	5.39812	5.35722	5.47294	5.57014	5.53381	5.30194	5.33294	5.19623	5.0687	5.29782	5.71967	5.68981	5.54308	4.98892	5.45946	5.72404	5.74627	5.96872	5.56709	5.6331	5.97371	5.53136	5.08476	4.92733	5.70194	5.17184	5.49405	6.1939	6.12224	5.73429	5.97144	6.58005	6.50084	6.50933	6.72697	6.75977	6.84881	6.3356	5.79841	6.65984	7.04792
ENSG00000160051	0.67473	5.62926	5.66642	5.33892	5.80632	5.7068	6.16354	5.93408	6.06833	5.5629	5.7959	5.59694	5.60417	6.43666	5.93458	4.97219	5.85165	5.58961	5.74151	5.03623	4.92158	5.41415	5.23414	6.03894	5.53491	5.21498	5.36395	5.2735	4.6054	5.12427	5.36738	5.25084	4.70331	5.32817	4.89234	6.47992	6.49242	5.8072	5.67256	7.36384	7.32195	6.93499	6.88127	7.69333	6.98728	7.36781	6.41361	7.41289	7.64559
ENSG00000084623	0.509719	9.81905	9.70088	9.75267	9.36876	9.53537	9.35895	9.55943	9.57555	9.22049	9.37259	9.26066	9.34285	9.29805	9.75098	9.40125	9.72711	9.6522	9.85724	9.41573	9.53741	9.45586	9.56446	9.67911	9.61917	9.55746	9.47486	9.54373	9.41838	9.53201	9.66516	9.61654	9.41594	9.55601	9.62832	8.20213	8.77559	9.29436	9.71406	8.70589	8.41894	8.32532	8.6524	7.98994	7.35572	9.64905	9.98389	9.18762	9.29719
ENSG00000116478	0.732859	9.57857	9.75274	9.76551	9.7567	9.66195	9.80803	9.82078	9.61303	9.67714	9.75382	9.58329	9.58396	9.87068	9.71327	9.78106	9.91332	9.82855	9.95422	10.0795	9.88466	9.84571	9.84858	9.81894	9.65279	9.77393	9.57298	9.78139	9.64631	9.56071	9.88752	9.81002	9.88784	9.88264	10.0331	8.96924	8.85676	8.60842	9.21342	7.38028	7.20753	7.76864	8.16237	7.43226	7.63027	9.1902	9.23516	8.95591	8.32201
ENSG00000162521	0.860932	9.99041	10.0791	9.91696	9.78841	10.136	9.72711	9.28914	9.70513	9.83756	9.96277	10.0658	10.0346	9.53015	9.26773	9.46939	9.01533	10.0734	8.9861	9.69781	9.71455	9.66246	9.41932	9.75179	9.37403	9.82015	9.75785	9.35506	9.64244	9.89462	9.49773	9.65211	9.67346	9.18715	9.73386	9.21125	9.12978	10.3076	8.43903	7.56823	7.48896	9.44282	8.79441	8.40419	9.02777	10.7577	10.9795	10.1488	9.69625
ENSG00000116497	0.60544	9.16904	9.94333	9.95746	10.0949	9.57203	10.1723	9.88386	9.55621	10.0529	9.9593	9.9349	10.0057	9.95961	8.86425	9.12298	8.86515	9.01257	8.68195	8.64819	8.85228	9.03116	8.86127	8.81708	8.8381	9.25467	9.17401	8.79629	8.80194	9.17048	8.64167	8.83252	8.58903	8.53396	8.64514	7.87226	7.00356	6.66045	7.45997	6.46092	6.57739	7.78389	7.45814	7.12687	7.65118	8.78847	9.50071	7.9892	7.7317
ENSG00000121905	0.579662	4.62684	4.88277	5.3205	5.7427	4.79641	5.18291	5.29897	4.90686	4.48996	4.76588	4.62317	4.81601	4.56579	5.02954	4.59387	4.98718	4.89689	4.79481	4.76288	4.95141	4.99927	4.53214	4.41756	5.01636	4.40973	4.60962	5.17242	4.14167	4.61829	4.61613	4.6394	5.2159	5.03222	4.72246	5.44024	5.29535	5.47336	5.26561	6.55234	6.69652	6.17642	5.83265	6.36106	6.89363	6.27365	5.43644	7.76285	8.18982
ENSG00000160094	0.14213	4.2164	4.44627	4.53173	4.41612	4.48059	4.48435	4.11314	4.53648	3.99633	4.40229	4.24722	4.19061	4.22651	4.15378	4.26261	4.28781	4.1706	4.29831	4.08531	4.67659	3.91215	4.27912	4.76823	3.83071	4.48968	4.33732	4.20795	4.11551	4.08858	4.07485	4.37471	4.55455	4.55895	4.17054	4.68439	4.71761	4.59302	4.8344	5.0722	5.50904	5.04459	4.97273	5.59949	5.26126	4.62829	4.10384	4.72134	5.14437
ENSG00000189280	0.1711	5.27333	4.95667	5.01031	5.27566	5.06138	4.96543	4.96962	5.10491	5.14787	5.34183	5.13853	5.20375	4.91016	4.93657	4.92465	5.28221	5.1645	5.35827	5.07811	4.93703	4.97066	4.87293	4.83754	5.06996	4.65405	5.37414	4.76513	4.87136	4.90303	4.86991	4.99653	4.9332	4.91617	5.01211	5.81642	5.71401	5.467	5.97315	6.91779	6.59894	6.30519	6.42969	6.77442	6.47483	5.67309	5.37303	6.23043	5.83524
ENSG00000187513	0.481763	5.60307	5.63901	5.86078	5.35464	5.75779	5.45213	5.70723	5.56351	5.53804	5.67098	5.77097	5.14158	5.60593	5.63467	5.87688	5.81837	5.39666	5.94586	6.07042	5.93514	5.93261	5.87915	5.92517	6.2086	5.7457	5.58152	6.11719	6.21587	6.12938	5.86236	6.10763	5.69014	6.31322	5.69397	5.97714	5.93035	5.78551	6.84273	6.91209	6.88707	6.42266	6.49942	6.39361	6.59904	6.21226	6.24025	5.58378	5.25328
ENSG00000197056	0.660411	7.13649	7.08986	6.92148	7.00232	6.94808	7.05139	7.2909	7.47589	7.19624	7.31269	6.87543	7.30024	6.97416	6.9309	7.05071	6.72921	6.96006	6.76739	6.9214	7.0863	6.75186	7.00948	6.76583	6.83921	6.89167	6.82363	6.58427	7.02967	6.65573	6.94033	7.18388	6.63537	6.82106	6.73795	5.11983	6.17593	5.29503	5.71332	5.12695	5.39699	5.51889	5.49732	5.20542	5.48087	6.00648	6.41845	5.19566	4.89528
ENSG00000146463	0.671178	9.29009	9.19947	9.12517	9.29435	8.72628	8.82426	9.36872	9.35461	9.23796	9.00256	8.71129	8.94477	9.0886	9.39722	9.33369	9.60831	9.20036	9.32716	9.28248	9.23615	9.26516	9.23386	9.3456	9.22664	9.31752	9.03392	9.28896	9.41653	9.29402	9.23296	9.10492	9.35013	9.17884	9.44529	6.1876	5.88809	7.20988	8.13651	7.2287	7.18886	7.37846	7.59745	7.43125	7.48834	8.12406	8.10929	7.91691	8.42419
ENSG00000092850	0.608848	4.94105	4.9999	4.98115	4.94114	5.04813	4.96444	4.93178	5.02632	4.94784	4.96735	5.06979	5.31606	4.5458	5.73705	5.60123	5.6931	4.98772	4.5468	5.37648	4.81906	5.04038	5.24957	4.55292	5.0101	5.10138	5.05634	4.84612	4.41211	4.36224	5.0809	5.1614	5.28135	5.29881	5.61485	5.12917	5.46811	5.11804	5.89049	6.24577	6.12967	7.61261	5.94687	7.37229	7.31062	9.30559	8.09456	10.0574	10.4342
ENSG00000054118	0.700864	5.63918	5.65203	5.50086	5.35428	5.73971	5.54825	5.65203	5.57814	4.69063	5.06168	4.78957	6.27254	5.07206	5.20471	5.04595	4.94452	5.07979	5.52594	5.35017	5.09145	5.26393	5.37802	5.6389	5.15304	5.05588	4.94142	5.48744	5.29186	4.89948	5.08995	5.2737	4.9373	5.53136	5.36464	5.59838	5.67153	5.46628	5.04801	6.11189	5.8056	5.96983	6.19335	6.74452	6.08695	6.42195	6.18039	6.31423	6.69027
ENSG00000214193	0.731128	5.4173	5.66522	5.52337	5.45363	5.65216	5.63783	6.30913	6.09569	5.68739	5.81876	5.53076	6.09289	5.51253	5.49921	5.73054	5.65991	5.6587	5.79649	5.7998	5.59606	5.70869	5.7924	6.17372	5.64395	5.57282	5.47357	6.10323	5.77961	5.58518	5.97059	5.55048	5.59603	5.58239	6.39395	6.19638	6.14734	6.10361	6.41071	7.20604	7.19965	7.52013	7.01595	7.44346	7.13199	7.82572	6.50547	10.831	10.7742
ENSG00000163874	0.790534	5.09214	4.67266	4.65629	4.61502	5.28428	5.22438	5.19441	4.7227	4.91388	5.02318	4.80959	5.6664	5.09156	5.63186	5.54116	5.58873	4.86886	6.3172	5.92564	5.54919	5.84055	5.48015	5.56372	5.90832	5.65161	5.25165	5.49736	5.61627	4.91268	4.49099	5.39672	5.53311	5.77815	4.99653	9.98881	9.12749	8.72016	7.22058	7.35886	7.85588	7.13773	6.98898	7.01912	7.15317	7.9221	8.67554	7.05851	6.40521
ENSG00000163879	0.596759	7.54039	7.75384	7.74345	7.95748	8.07651	7.81416	7.61485	7.33486	7.77049	7.91635	7.9354	7.71285	7.8986	7.58031	7.42493	7.50086	6.68462	7.45288	7.2278	7.14828	7.41741	7.33669	7.04274	7.60627	7.26227	7.62535	7.26124	7.20133	7.46293	7.86859	7.19985	7.0698	7.05185	6.84645	5.34803	5.97379	5.81365	5.77054	6.11676	5.75545	9.15183	6.82089	8.06014	7.59229	10.7661	10.1506	11.512	11.4013
ENSG00000134690	0.673909	8.04223	8.69145	8.14475	8.47131	8.43005	8.74051	8.52865	8.14573	8.52592	8.31895	8.45152	8.15029	8.59529	8.506	8.27136	8.41097	7.83991	7.95704	7.74293	8.06186	7.98583	8.04021	7.63821	7.5507	7.95805	7.69713	7.66436	7.8079	7.65492	7.20606	7.60384	7.92229	7.98445	7.83131	12.2543	12.1489	11.8398	7.67579	7.97205	8.24209	8.65441	7.6143	8.22049	8.71754	9.13404	9.35684	8.72097	7.20239
ENSG00000168653	0.529633	12.2206	11.9009	11.8724	12.0893	11.9201	12.0353	12.0692	12.0222	12.1145	11.884	11.8808	11.9126	11.0549	11.5887	11.7033	12.0112	11.979	12.0881	11.6818	12.1653	11.769	11.4303	12.1698	12.0534	11.8675	12.0505	11.6096	12.1341	11.6655	11.4796	11.7992	11.6803	11.6952	11.6765	9.64346	9.54075	9.82728	11.1238	9.63172	9.63526	8.87442	10.1061	8.49304	8.85673	10.4724	10.6935	9.74259	10.1274
ENSG00000183682	0.817741	4.67396	5.05855	4.92128	4.98123	4.9326	4.991	4.6572	4.90409	4.98301	4.77371	4.71703	4.6623	4.69666	4.53189	4.504	4.61203	4.58732	4.75478	4.65771	4.91765	4.9614	4.4839	4.98129	5.23183	5.06482	4.61785	5.05624	4.62021	4.94818	4.71454	5.00937	4.56083	4.71645	4.82912	6.15857	6.2344	6.09084	7.12138	7.07428	7.11832	6.97287	7.01244	7.19761	7.06197	6.04713	5.64856	6.82404	6.50737
ENSG00000084072	0.748394	7.02285	7.37696	7.27587	7.56936	7.25943	7.77571	7.34057	7.11885	7.22968	7.55286	7.35722	7.06303	7.4671	7.00845	6.79851	7.06311	6.88702	7.48144	6.87093	7.10598	7.19877	7.19125	7.38853	7.54393	7.50148	7.23706	7.4576	7.07757	6.84887	7.25553	7.24441	6.72012	6.67847	7.07108	7.03789	6.4695	8.58666	7.17092	7.26157	7.12536	7.63254	7.4514	7.43731	7.6328	8.68956	8.4555	8.11333	7.94898
ENSG00000084073	0.732062	11.0017	10.3694	10.556	10.6786	10.617	10.4012	10.4884	10.6063	10.4877	10.5464	10.5518	10.5132	10.4042	10.7692	10.852	10.8814	10.7689	11.294	10.8253	11.0366	11.2493	10.9114	11.1715	11.1506	11.1262	11.1658	11.051	10.8264	11.1828	10.9627	10.8371	11.111	10.9441	10.9783	9.34163	9.41893	9.06339	9.24155	7.26904	7.9532	7.52177	8.43627	7.45268	7.42535	8.20453	8.81841	6.11342	5.99793
ENSG00000164002	0.788945	6.77664	6.58119	5.6528	6.86565	6.63085	5.89359	6.47301	6.23504	6.78087	6.86722	6.59527	7.00218	6.2637	6.6968	7.00996	7.20087	6.68996	6.25612	6.66647	5.68721	6.79729	6.15647	6.76036	6.81813	6.81491	6.23187	5.92744	6.03123	6.35523	5.60923	6.15767	6.76468	6.07801	6.79842	6.81858	7.00356	6.47875	4.88306	4.84453	5.24001	4.73106	4.8643	4.75294	5.08051	4.98669	4.7165	5.59496	6.89399
ENSG00000117013	0.799184	4.77813	4.88736	4.50502	4.62911	4.99797	4.94415	5.12986	5.13147	5.24169	5.16612	4.69632	5.06479	5.13514	4.79701	4.72596	4.85975	4.44468	4.74972	5.44727	5.03586	4.69448	4.56093	4.72913	5.14882	4.56441	4.73207	4.63648	4.37976	4.92355	5.02023	4.59208	4.85708	4.69144	4.50059	5.44764	5.18579	5.10661	5.18705	5.70083	6.23934	6.10494	5.91597	6.22778	6.00248	5.39153	4.89699	5.88609	6.13843
ENSG00000044012	0.186636	4.59692	4.24673	4.41033	4.03629	4.05329	4.28384	4.18155	4.07036	4.07349	3.96738	3.89349	4.55977	4.51935	3.97572	4.04951	3.93867	4.19948	4.06843	4.14871	3.79734	4.26635	4.43968	4.06429	4.06187	4.15022	4.23742	4.05465	3.96696	4.3788	4.52876	4.1847	4.00279	4.22173	4.05089	4.965	5.15398	4.79316	4.82936	5.28292	5.27206	5.54518	5.04984	5.3527	5.75327	5.13572	4.57114	5.00009	4.87204
ENSG00000065978	0.845837	8.63137	8.41178	8.42726	8.61594	8.61287	8.4435	8.49081	8.15315	8.18247	8.62055	8.37124	8.30865	7.8084	8.4644	8.58691	8.40565	8.76529	8.5125	8.63448	8.66203	8.43863	8.52148	8.8543	8.82792	8.89359	8.68815	8.59644	8.38448	8.44649	8.25492	8.37127	8.65154	8.6908	8.71708	7.82469	8.35142	7.71474	9.11554	8.59052	8.56785	10.5238	9.27849	10.0811	9.94617	11.4011	10.5581	11.1568	10.8541
ENSG00000066056	0.181945	5.56968	5.45079	6.00774	5.60966	5.30107	6.05224	5.14587	5.19159	5.99906	5.95984	5.89124	5.70412	5.50078	6.8749	6.11148	6.70048	5.83143	7.22151	6.87039	6.1867	6.71707	6.39737	6.38606	7.29583	6.84435	6.1739	6.48771	6.65618	6.72859	7.15192	6.03737	6.6982	6.84178	6.40761	4.66437	4.85175	4.78545	5.87389	5.28712	5.60612	5.01061	5.35573	5.1242	5.70214	5.06269	5.68007	4.62359	5.18236
ENSG00000117400	0.176514	5.25957	5.17726	5.09818	4.94612	5.07526	5.17947	4.9968	5.03003	5.2198	4.95825	5.13125	5.27513	4.79658	5.2143	5.35688	5.0898	5.33587	4.91924	4.79037	5.11958	5.00248	5.08012	5.10358	4.98844	4.84492	5.00965	4.8517	5.01661	5.00302	4.78432	4.99077	5.31937	4.86151	5.04978	5.30047	5.24264	5.21628	5.80702	6.25652	6.18765	5.93774	5.73204	6.23131	5.76908	4.64335	4.64992	5.07431	5.03713
ENSG00000117399	0.700087	8.18557	8.76731	8.91136	8.59164	8.73315	8.87348	8.27726	8.30167	8.10448	8.58866	8.60439	7.90849	8.66076	8.29004	7.72524	8.03776	8.08659	8.08123	7.4741	7.42746	7.2875	7.83999	7.96475	8.06543	8.03816	7.74928	7.79395	7.63327	7.63367	7.6375	7.05005	7.44411	7.61539	8.01461	11.9698	11.914	11.5245	5.82821	6.38614	6.85823	8.50598	6.43037	7.25861	8.64543	10.3147	9.80147	9.89003	8.51139
ENSG00000066135	0.642218	6.94919	7.05424	6.57109	7.02173	7.1666	6.92034	7.09617	7.34036	6.90248	6.95673	6.38197	6.87165	6.8097	6.94583	7.03084	7.43314	6.89619	7.18761	7.25131	6.90498	6.95946	6.8967	7.30628	7.11883	7.13131	6.87438	7.3719	6.94447	6.87472	7.05207	6.63722	7.28952	7.22324	7.15767	7.73394	7.59862	7.64444	7.89382	8.35187	8.18319	8.1064	8.00223	8.09237	8.01752	6.41993	6.68982	6.8642	7.16722
ENSG00000132768	0.520037	7.58132	8.05919	8.06252	7.90983	7.45316	7.97242	7.99682	7.7571	7.58277	7.90829	7.08662	7.74074	7.41491	7.73463	8.03467	7.78135	7.0325	7.92226	7.63918	7.43041	7.77566	7.46195	7.58891	7.56402	7.34589	7.13902	7.64879	7.49333	7.32182	6.53161	7.64585	7.53838	7.61651	7.35402	6.7855	6.57989	7.57034	7.15359	7.87741	7.81364	7.52519	7.3758	7.65237	7.48495	6.77937	6.6987	6.55685	6.53429
ENSG00000117410	0.85441	8.32259	8.85971	8.91199	9.04795	9.18935	9.11288	9.1628	8.4484	8.90867	8.89326	8.74766	8.79345	8.31491	8.43526	8.0572	8.6159	8.25149	8.92589	8.98393	9.3199	9.26297	8.96383	9.25481	9.47073	9.3572	9.14081	9.01584	9.11709	8.22692	8.20874	8.94021	8.94622	8.97147	8.85765	11.8108	11.8497	11.723	9.38784	8.08187	7.75208	7.90267	8.79295	7.68063	8.77384	8.84225	9.58277	7.78009	7.73313
ENSG00000142937	0.785387	12.0912	12.0927	12.1056	12.0682	12.1922	12.1016	11.829	11.89	11.6637	12.2624	12.0544	11.7694	11.7764	11.704	11.946	11.7759	12.2918	11.9942	11.3846	11.7755	11.7734	11.6105	12.0605	12.0347	11.8903	12.1967	11.9409	11.6766	11.9114	11.9769	11.4109	11.8426	11.899	11.9216	10.6292	10.8316	10.4891	12.1873	12.1586	11.9604	9.70229	10.7082	9.65463	9.32551	11.6015	11.9434	10.7957	10.7034
ENSG00000173846	0.763741	5.59031	4.99656	5.15684	5.13165	5.01184	5.18982	4.92531	5.38298	5.03897	5.25055	5.81117	5.20998	5.07312	5.14044	5.17857	5.35199	5.27517	5.21709	5.12294	5.33184	5.12379	5.35526	5.01778	5.43823	5.38556	5.37172	5.27526	5.54579	5.77341	5.47011	5.07655	5.15399	5.08789	5.27066	8.67768	8.18679	7.87914	6.75854	7.02005	7.32618	6.71487	6.89241	7.21816	6.73185	6.69269	6.40424	6.49091	6.56593
ENSG00000126088	0.421978	7.61307	7.61606	7.94997	7.43192	7.65381	7.90583	7.75346	7.63599	7.85021	7.484	7.62292	7.91976	7.22585	7.72118	8.09986	8.12028	7.85466	7.82036	7.85497	7.96586	8.1608	8.01745	7.75883	7.88104	7.70122	7.67068	7.81604	8.152	7.75164	7.50735	7.71622	7.7564	7.80559	8.03756	6.33302	6.74523	7.79469	6.67222	6.10806	6.16798	6.6344	7.00543	6.64592	6.71208	7.26628	7.23542	7.07876	7.02003
ENSG00000117448	0.701332	9.67699	9.45287	9.68538	9.21875	9.27988	9.21506	9.30014	9.48516	9.15991	9.28353	9.02779	9.17785	8.90558	9.6479	9.56394	9.67182	9.86786	9.83252	9.22276	9.58612	9.49771	9.39947	9.68815	9.70399	9.57296	9.4602	9.25755	9.34826	9.39791	9.53055	9.24737	9.36055	9.39436	9.49913	8.21217	8.90602	9.42679	8.65448	8.04709	8.20674	7.32876	7.84879	7.6194	7.77441	7.45215	8.40485	7.04188	6.79242
ENSG00000173660	0.79936	12.2962	12.3491	12.3898	12.3293	12.382	12.3657	12.2186	12.3086	12.1073	12.3694	12.1895	11.9922	11.9882	12.0072	12.0116	12.0256	12.3907	12.2319	11.8474	11.9787	12.0176	11.9028	12.1467	12.3021	12.1373	12.0968	11.9634	12.0002	11.9802	11.9886	11.7868	12.0348	11.8031	12.0429	9.54572	10.5418	9.60658	10.3298	9.02707	9.05051	8.19334	9.36785	7.62062	8.35394	10.2378	10.3046	9.67586	9.75343
ENSG00000162365	0.116772	4.87321	4.49896	4.63623	4.41083	4.85305	4.44419	4.231	4.7093	4.53872	4.54403	5.11802	4.74845	5.00819	4.60268	4.55936	4.31392	4.85304	4.19483	4.79429	4.52959	3.99255	4.50389	4.48824	4.21828	4.22091	4.66658	4.39106	4.43695	4.58212	4.61473	4.74349	4.40707	4.61414	4.31007	4.44503	5.0156	4.98433	4.60149	4.88737	4.65237	4.83018	4.5614	4.77524	4.97081	4.36852	4.3047	3.97209	4.33441
ENSG00000162368	0.73596	10.0884	10.0029	10.1441	9.96538	9.55802	9.70544	9.68292	9.73342	9.75451	9.76472	9.8064	9.73227	9.71737	9.82883	9.88478	9.44565	9.88596	10.5228	9.89744	10.1281	10.3085	10.0101	10.2278	10.2483	10.3611	10.2022	10.1193	9.98657	10.2281	10.2507	10.1284	10.2286	10.1855	10.0935	8.67767	8.4103	7.55902	8.337	7.01532	6.7711	6.33487	7.24385	6.41383	6.37649	7.30852	8.15742	5.58185	6.69785
ENSG00000186790	0.184953	4.24055	5.04793	4.19747	4.32063	4.22279	4.23257	4.64308	4.01731	4.53165	4.19914	4.16054	4.35927	4.93992	4.46508	4.31158	4.14328	4.10891	4.06974	4.64817	4.70651	4.26603	4.77693	3.81245	4.21868	4.04703	4.13352	3.89462	4.07946	4.54909	4.82219	4.44043	4.2714	3.88824	4.0803	5.13346	5.47109	5.19727	5.28445	6.08607	5.69003	5.42721	5.56455	5.74779	5.85046	4.31429	4.46202	4.72366	4.81577
ENSG00000186564	0.165268	4.48277	4.47739	4.55908	4.54828	4.24032	4.59337	3.94323	4.11577	4.28088	4.23041	4.22334	4.74339	4.97831	4.75433	5.26835	5.13053	4.56615	4.56214	4.14905	4.5496	4.43849	4.41866	4.93748	4.28102	4.46172	4.89133	4.54274	4.47656	4.06169	4.47027	4.30068	5.1145	4.97816	5.20381	5.16233	5.06419	4.99329	5.05504	5.5031	5.30965	5.58632	5.13874	5.85752	5.584	4.88619	4.46684	4.94411	5.00332
ENSG00000116157	0.55482	9.25574	8.71931	8.96524	8.79802	9.01051	9.15096	8.81261	8.85828	8.61676	9.16331	9.00244	8.51351	8.80862	9.16192	8.83991	9.14826	9.20914	9.56453	9.6221	9.77302	9.14425	9.60908	9.30868	9.63639	9.11971	9.46907	9.10041	9.2794	9.45526	9.47312	9.13389	9.57875	9.86921	9.72152	5.4693	5.21554	5.07064	6.36645	6.36865	6.18076	5.95908	6.01491	5.93877	6.01629	6.12672	6.39587	5.87664	6.75232
ENSG00000211452	0.29236	4.17621	4.16745	4.28734	3.96148	4.15012	3.89096	4.09749	4.18948	4.34226	4.13005	4.14312	4.00126	4.19755	4.96977	4.08183	4.29993	4.40007	4.16898	4.14952	3.99023	4.06403	4.00844	4.0179	3.87241	4.0084	3.98828	4.14578	4.65477	4.13007	3.94962	4.2011	4.5103	4.15879	4.485	4.40548	4.39755	4.17291	4.77623	5.379	5.25449	5.00229	4.98827	5.07088	5.1906	4.4867	4.17694	5.10835	6.2665
ENSG00000162390	0.275427	6.98431	6.39369	6.54806	6.7468	7.18623	6.12283	6.1016	6.73424	6.29068	6.26693	6.92919	6.8467	6.74871	6.80158	6.72367	7.07446	7.27564	6.67151	7.0055	7.18867	6.87996	6.94004	6.92222	6.32543	6.776	6.68725	6.74949	7.0378	6.74609	7.0553	6.56908	6.61273	6.72544	6.58799	6.00208	5.79811	5.75768	5.8855	6.26837	6.31938	6.22804	6.52864	6.5771	6.37015	5.3336	5.30574	6.09207	6.33535
ENSG00000157131	0.0734557	5.50213	4.38533	4.64376	4.69812	4.46485	4.83303	4.73525	4.91567	4.97294	5.03302	4.24218	5.02294	5.18855	4.92973	5.22647	4.38016	4.82725	4.36562	4.82791	4.50798	4.95958	4.22972	5.14872	4.63893	4.81235	4.73207	4.38358	4.01182	4.69783	4.38582	4.48617	4.63688	5.0623	4.93607	5.07227	5.05561	5.03553	5.24679	6.30159	6.30772	6.20711	5.85669	5.99096	5.99687	4.75548	4.26229	5.34656	5.64604
ENSG00000134709	0.721235	5.99843	5.99317	6.07119	6.21279	6.38024	5.80743	6.32472	6.24855	6.29396	6.16796	5.54217	6.413	6.47333	6.39818	6.36358	6.90106	6.42562	5.78908	5.63918	4.7893	5.50895	5.68576	5.67154	4.96928	5.52774	4.86487	5.64225	5.19083	5.71691	5.5553	5.86919	6.39739	6.04411	6.54723	6.57667	7.02647	6.61655	4.8241	5.47279	6.01817	8.03949	5.74549	6.59205	6.74446	10.6768	9.7004	11.5786	11.8627
ENSG00000132849	0.72009	4.8676	5.13739	5.19825	5.03712	5.25287	4.90242	4.89406	5.17304	4.90608	5.20485	4.75622	4.92906	5.5267	5.38222	4.9393	5.50126	4.91637	4.58579	4.78438	4.51628	4.90771	4.63564	4.59491	4.55925	4.93562	5.07847	4.8626	4.54395	4.95349	4.56716	4.59846	4.92583	4.35424	4.66415	4.96627	4.9909	4.63931	4.53804	4.5164	4.54832	4.53748	4.54109	4.54194	4.67847	4.87843	4.55329	5.23478	5.55543
ENSG00000132855	0.233244	4.59386	4.65439	4.50915	4.48017	4.56456	4.52706	4.47752	4.60227	4.65847	4.40834	4.35057	4.51423	4.54218	5.1934	4.54477	4.7113	4.84141	4.48249	4.83798	4.53425	4.43665	4.80849	4.47718	4.21949	4.42982	4.73207	4.5042	4.34775	4.75878	4.50107	4.8697	4.71413	4.77916	5.14989	4.31982	4.52578	4.28798	4.38223	4.98388	4.60706	4.64768	4.45612	4.93831	4.50897	4.37725	4.19317	4.58945	4.35755
ENSG00000162437	0.775464	3.77256	3.9616	4.54696	4.45871	4.22279	4.86461	4.19444	4.25101	4.2027	4.71602	4.43125	4.36358	4.65035	4.20927	4.65901	4.17751	4.11147	4.28138	4.14905	4.15158	4.30232	3.9656	4.27199	3.96613	3.86833	4.56692	4.5082	4.47489	4.43876	4.15298	4.43342	3.89488	4.49183	4.5461	5.10064	5.03146	4.8018	4.8325	5.11398	5.5546	5.13616	5.09237	5.11987	5.06185	4.246	4.35627	4.32813	4.83316
ENSG00000213625	0.690504	6.57216	6.06971	6.10821	6.1498	6.19807	5.90639	6.11403	6.08465	6.29008	6.5142	6.26107	6.7567	6.12197	6.69811	6.7029	6.32838	6.41642	6.76461	6.80298	6.55866	6.71141	6.4928	6.52108	6.68613	6.67542	6.59706	6.64086	7.04632	6.44758	6.68143	6.76474	6.78082	6.99499	6.78704	5.93912	5.87582	5.60736	7.2767	6.74892	6.62621	6.00349	6.36056	6.25904	6.16374	5.53901	5.88943	5.19416	5.25677
ENSG00000081985	0.583819	4.37793	3.98773	4.36313	4.59181	3.78976	4.33296	3.94323	4.23401	4.34714	4.36199	4.46409	4.31033	4.35932	4.09948	3.9811	4.16465	4.41304	4.35212	4.28801	4.37716	4.08395	4.09835	4.36449	4.37389	4.50985	4.41186	4.36704	4.57996	4.46497	4.54284	4.67471	4.18156	4.48722	4.48897	4.87786	4.939	4.48052	4.74885	5.29548	5.27683	5.00765	5.37286	5.00197	4.9326	4.90341	4.54814	4.43119	5.03653
ENSG00000116717	0.588334	8.35117	9.13904	8.93821	9.76488	9.57956	9.53891	9.52025	9.36793	9.67883	9.73091	9.57073	9.19855	9.52516	9.51122	8.84069	9.03356	9.43855	9.12448	9.01281	9.24466	8.94581	9.27476	9.18434	9.43419	9.16068	9.15356	9.44712	9.03534	9.12421	8.82805	9.17991	9.51786	9.24157	9.76379	6.6581	7.13206	7.4337	8.17936	8.08044	7.51332	7.04724	7.82127	7.8183	6.92857	9.58571	10.0394	7.75693	7.40169
ENSG00000197568	0.766922	6.91769	7.7037	7.58601	7.5355	7.44578	7.43308	7.59435	6.93718	7.22904	7.46729	6.35661	7.22714	7.26488	7.36141	7.30383	7.09148	6.90287	7.38418	6.78609	7.19851	7.62907	7.39056	7.61412	7.81117	7.58824	7.55279	7.53561	6.82612	7.1776	6.9492	6.48862	8.01287	7.23717	7.53451	4.92512	4.96407	4.7182	4.71786	5.5108	5.11729	5.17941	5.1394	5.04183	4.79521	5.10575	5.5617	4.65411	4.64307
ENSG00000137955	0.451113	7.77482	7.81025	7.64056	7.92328	7.67373	8.05119	8.07389	8.0161	7.75327	8.03259	7.82437	7.9804	8.02557	7.83394	7.82888	7.91853	7.91464	7.97797	7.9718	7.96668	7.82349	7.83183	7.97713	7.96288	7.97411	7.79401	8.01911	7.9049	7.84834	7.88297	7.70398	7.72873	7.75343	7.69466	8.10828	8.37676	7.6627	6.36997	6.47224	6.18434	5.88006	6.08298	5.7326	6.05732	6.64744	6.929	6.3661	6.16533
ENSG00000117069	0.845148	6.24074	5.4622	5.24047	5.26927	4.75655	5.90664	5.25996	5.74615	5.27594	5.18202	5.80748	5.39535	4.74698	5.60679	5.75204	5.41448	5.10892	5.10563	4.81636	6.28824	5.12134	6.01429	4.48231	4.79122	4.70355	5.05707	5.18482	5.44414	5.33714	5.52356	5.76134	5.98381	5.34805	5.63925	4.39133	4.26554	4.69267	4.8029	5.95213	5.75256	4.86453	5.20573	4.90561	5.24652	4.0539	4.7555	4.0705	4.0539
ENSG00000162616	0.43253	7.19382	6.75329	6.60584	6.74302	6.7747	6.33727	6.84065	6.99212	6.81539	6.70706	6.72848	6.84347	6.57798	6.38654	6.67592	6.45777	6.8071	7.09917	6.99979	7.23342	7.14616	7.0488	6.55864	7.0243	6.96738	6.81648	6.6626	6.65159	6.81862	6.91861	6.53387	6.89382	6.58426	6.59602	6.50496	7.40957	6.17863	5.41943	5.32456	5.2673	5.43036	5.30194	5.30658	5.26843	6.85071	6.98224	6.10365	6.96867
ENSG00000137960	0.694737	9.325	8.84707	9.05374	9.02553	9.09695	8.8975	9.0455	9.3135	8.95063	8.82516	8.96034	8.73781	8.90885	8.92807	8.9019	8.62936	8.64787	8.31472	7.89541	8.38901	8.5594	7.90008	8.11558	8.66988	8.47277	8.59311	8.29818	8.56961	8.00484	8.72534	8.00128	7.98333	7.92824	8.02422	4.73641	6.85616	8.98195	4.54839	4.65163	4.80755	4.40694	4.48422	4.49792	4.19745	4.17934	4.31168	4.10087	4.13874
ENSG00000122432	0.960288	5.90285	5.93762	5.63937	5.19475	5.82399	6.23936	5.80566	6.66935	6.33689	5.87763	6.18155	6.54464	6.85841	6.3327	5.93641	5.74461	5.82149	5.82238	7.25964	6.69789	6.30254	5.70504	6.2843	6.18314	5.01312	5.87687	5.64384	6.99621	6.97592	6.55545	6.64146	6.94092	6.42869	6.24457	4.06297	4.02443	4.03948	4.14019	4.15416	4.23615	4.45466	4.12959	4.34827	4.28227	6.07179	4.8307	6.44853	7.39914
ENSG00000142871	0.799815	8.2354	7.26721	7.92742	6.10817	7.21693	7.13464	8.62984	7.714	7.50115	8.96662	8.26523	6.78946	8.23541	8.81053	7.437	7.55844	8.02304	7.50747	7.53497	6.6124	6.68491	7.39294	7.01344	8.70058	7.73888	7.70524	7.80689	7.64663	9.04529	8.15572	8.35769	7.06553	7.87802	7.15956	7.39631	7.05123	6.75973	9.45177	8.89797	8.81773	8.59155	9.15609	7.51612	6.87883	10.4891	11.5635	7.87792	6.4719
ENSG00000153923	0.201194	3.88429	3.81863	3.89715	3.97133	3.94645	3.87687	3.89402	3.96987	3.9296	4.08399	4.02325	4.04827	3.97166	4.0431	3.97151	3.71581	3.98583	3.87397	4.07794	3.97585	3.77418	4.07502	4.01544	3.96097	4.0949	3.81751	3.94933	4.37939	4.07451	3.90575	4.17843	4.09581	3.98766	3.98202	4.01443	3.86143	3.80882	3.98016	4.07121	4.26701	4.13758	4.07884	3.95307	4.13881	3.94182	3.80113	4.00498	4.20999
ENSG00000197147	0.827803	7.79581	7.24961	7.48562	7.24662	7.32736	7.06154	7.0918	7.38105	7.27981	6.77408	7.31883	7.18011	6.93567	7.05492	7.14836	7.0713	7.38518	7.37702	7.38639	7.54669	7.48302	7.15871	7.22182	7.15682	7.32431	7.21584	7.42811	7.37332	7.63016	7.28761	7.16666	7.15531	7.3126	6.90508	9.1371	8.67758	7.67681	5.20724	5.1679	5.18333	5.07227	4.97857	4.98091	4.84819	4.91941	5.159	4.86997	4.73319
ENSG00000097046	0.607821	10.752	11.142	10.9267	10.6691	10.3244	10.8041	10.8973	11.0094	10.6993	10.6449	10.5606	10.5485	11.0576	10.49	10.5912	10.604	10.6102	10.803	10.4398	10.3091	10.3587	10.2877	10.4465	10.7271	10.666	10.2836	10.1351	10.2262	10.5822	9.86374	9.95481	10.6428	10.3466	10.5239	10.6199	10.7673	10.4449	5.97112	6.38937	6.47894	6.95229	6.17313	6.55106	6.59706	7.37793	7.75316	6.81172	6.49797
ENSG00000122484	0.836077	4.63034	4.99175	4.98633	4.49798	5.4518	5.00103	4.80572	4.80794	4.82777	4.56534	5.21101	4.90176	4.61927	5.02449	5.21426	5.24869	5.03103	5.17859	4.60702	5.62916	4.89299	4.76834	4.78149	5.26332	5.03392	4.78055	4.85919	4.30836	4.92474	4.82682	4.60809	5.27316	4.80343	5.04998	5.61643	5.54569	5.40699	5.61449	6.56909	6.78018	5.72063	6.00002	6.9133	6.20288	5.45429	5.20659	5.49576	5.49841
ENSG00000122406	0.544037	13.1952	13.0309	13.2344	13.196	13.0537	13.2184	13.2901	13.2215	13.2103	13.2131	13.246	13.237	13.1844	13.2803	13.1962	13.2096	13.1585	13.1237	13.0263	13.1686	13.1927	13.2824	13.0858	13.1766	13.1453	13.1555	13.2194	13.1767	13.1967	13.2435	13.1555	13.1493	13.1537	13.1749	12.1455	12.1973	11.6524	12.9749	12.7972	12.7322	11.2701	12.0465	10.7322	10.9764	12.653	12.6688	11.9886	11.8038
ENSG00000117505	0.670459	7.35554	7.40799	7.34053	7.4068	7.26866	7.51844	7.40712	7.31332	7.65004	7.41755	7.51205	7.39967	7.81665	7.47005	7.44152	7.31678	7.33453	7.54633	7.37357	7.56263	7.4568	7.57288	7.41726	7.58129	7.45198	7.3693	7.3628	7.42314	7.47281	7.37994	7.35304	7.48709	7.4613	7.52402	7.42483	7.38683	7.78655	6.49427	5.90894	5.87192	7.05806	6.25383	6.75758	6.87448	9.0017	8.80268	8.60304	8.40292
ENSG00000152078	0.811546	8.62665	8.63655	8.80213	8.56087	8.73909	8.69245	8.27193	8.69401	8.48266	8.5521	8.35578	8.44724	9.21338	8.39723	8.06424	8.09618	8.32406	8.83807	8.7744	8.33113	8.46527	8.83866	8.49445	8.98839	8.58075	8.52594	8.48557	7.74049	8.32289	8.39629	8.52207	8.79844	8.63544	8.291	5.10368	4.95525	6.65115	4.61637	4.79304	4.54728	4.45357	4.5527	4.23365	4.44151	5.09635	5.65255	5.04249	5.58044
ENSG00000099260	0.316922	5.63502	5.27999	5.51903	4.82084	4.77284	5.06501	4.79141	4.99865	5.33641	5.19979	5.02118	4.53167	5.00604	6.29687	6.33279	5.43251	5.21988	6.94972	6.18536	6.67356	7.5385	7.29884	6.64512	7.09003	6.56542	5.95519	6.30812	6.22614	5.94336	7.069	6.11976	6.98651	6.6788	6.39834	4.35443	4.29251	4.11126	6.27426	5.70484	5.80455	5.53516	5.6456	5.33024	4.86019	6.78811	6.70607	5.71313	6.38101
ENSG00000122435	0.729519	8.11715	8.38319	8.18789	8.15812	8.04574	8.45958	8.43855	8.33154	8.37688	8.39991	8.4081	8.44921	8.32411	8.30409	8.4501	8.10756	8.1949	7.9771	8.25343	7.99418	8.21344	8.01577	8.05106	8.00556	8.16004	8.06107	7.92356	8.20025	8.09336	7.95742	8.04898	8.3261	8.1985	8.4257	7.85911	7.5563	7.95718	6.5356	5.97937	6.05875	5.95898	6.07448	6.13659	5.99035	6.36083	6.63726	5.5674	5.16037
ENSG00000137996	0.683401	6.47497	6.48567	6.6219	6.50461	6.65347	6.93096	6.31059	6.68876	6.63135	6.46337	6.772	6.43836	6.8602	6.49069	6.65095	6.62346	6.47073	6.64381	6.86976	6.73806	6.66777	6.79876	6.47112	6.13526	6.56183	6.59536	6.55443	6.55052	6.80055	6.88624	6.63051	6.59918	6.74385	6.35041	5.4307	5.41074	6.98514	5.47693	5.62825	5.32528	5.05649	5.56076	5.15017	5.41054	6.47379	6.65729	6.14181	5.89444
ENSG00000162692	0.248851	8.54874	7.01386	7.6022	7.35293	7.45037	7.23662	7.03727	7.29667	7.88587	6.75365	7.8921	7.50328	7.42846	8.73592	8.65355	9.00041	8.44959	10.7514	10.3648	10.6154	10.5694	10.3198	10.5163	11.2659	10.8138	10.7775	10.9542	10.7319	10.619	11.1368	10.6973	10.0687	10.7866	9.4311	5.68756	5.5797	5.74281	8.77661	6.39834	7.10307	5.78698	6.0104	5.82735	5.9364	6.65293	7.78612	5.69924	5.21325
ENSG00000116266	0.64275	8.30788	8.13468	8.28286	8.33083	7.82014	8.12977	8.7496	8.26084	8.42319	8.26535	8.0319	8.18068	8.47903	8.27923	8.22939	8.2885	7.93432	8.20563	8.25852	8.31598	8.36201	8.53629	8.12403	8.31219	8.29318	8.11513	8.30933	8.44526	8.22889	8.33289	8.44585	8.25242	8.31406	8.45081	6.21644	4.99916	7.26481	5.92659	5.33008	5.46018	5.29523	5.51355	5.15537	5.47678	5.60059	6.75219	4.85782	5.40941
ENSG00000031698	0.589479	8.69478	9.24747	9.27547	9.01428	9.23756	9.01259	8.89542	8.74619	8.55139	9.08711	8.86915	8.85263	8.88182	9.12144	8.68386	9.18906	9.00009	9.28385	8.61734	8.90505	8.82365	8.69999	9.16999	9.29685	9.2458	8.56033	9.08594	8.73982	8.85273	8.96991	8.73091	8.72454	8.71554	8.79202	7.23919	8.12081	9.30349	9.85248	8.74802	8.51884	8.62356	9.08675	8.23212	8.75707	9.78493	9.66654	9.36925	9.01453
ENSG00000134184	0.519988	8.86664	8.7282	8.77451	8.22711	8.39008	8.20461	7.62469	8.28832	8.27904	8.54204	7.52228	8.61807	8.0469	8.7877	8.74108	9.05087	9.03864	8.86906	8.6055	8.95827	8.81507	8.83046	8.92805	8.90072	8.80766	9.13882	8.85753	7.82706	8.72897	8.55062	8.4689	9.21538	8.67248	9.11004	7.18678	7.64967	6.98952	9.67936	9.29998	9.45144	8.45207	9.856	8.70885	8.59687	6.97537	8.01852	7.51527	8.27423
ENSG00000134201	0.453447	8.07903	7.0237	6.68455	6.94505	5.77726	6.16171	6.92598	6.09819	7.07109	6.60627	6.62021	7.121	5.76725	8.30361	7.91951	8.20932	7.74581	7.375	8.02922	8.3677	7.92307	8.26334	7.06985	8.35403	7.30197	8.04692	7.27108	7.59054	7.44974	8.25684	8.10062	8.20045	8.8251	8.30922	7.20905	6.91768	6.88322	9.79137	8.65555	8.70865	8.54422	8.60399	8.74605	8.45294	6.71553	6.88189	6.45469	6.46129
ENSG00000116396	0.884009	4.92514	5.38531	4.96069	5.23347	5.54572	5.20202	5.2111	4.89074	5.00754	5.16738	4.69883	4.59027	5.61029	4.76302	5.71949	4.9041	5.27304	4.82604	5.53144	4.94612	5.10659	5.10325	4.48328	5.0524	4.94048	5.19705	5.2189	4.89424	5.13338	5.39331	4.37624	5.11316	4.96507	5.08467	6.45308	5.96111	7.27373	6.22208	7.31235	7.19215	7.09604	6.97586	7.15971	7.03989	6.43745	5.6252	6.69206	6.71079
ENSG00000143119	0.201587	7.17698	7.11132	7.78598	6.9625	5.79756	6.82366	7.53698	7.09683	6.8073	6.76383	6.22488	6.49854	6.85577	7.36141	7.8943	8.04975	7.42352	7.98677	7.95213	7.78595	7.5354	7.64571	8.08267	7.85484	7.91662	7.44276	7.31734	7.33633	6.85725	7.8945	8.02582	7.7652	7.98099	7.4622	7.15026	7.0101	7.19617	9.08465	9.02496	9.22906	8.06552	9.20523	8.54583	8.7706	6.17923	7.88101	6.71497	6.66794
ENSG00000143079	0.538762	5.875	6.1068	6.11822	6.13863	5.63272	6.75657	5.54376	6.53694	5.24537	5.89571	6.12338	6.60754	5.71234	5.69538	6.70219	7.20483	6.37514	5.52797	6.69031	5.8313	5.67898	5.7141	5.52609	4.91578	5.58901	5.55973	6.06571	6.03938	5.59948	5.65301	5.54894	5.98694	5.18073	5.50976	5.01615	5.23207	4.76534	6.59675	6.9039	6.63529	6.71749	6.60905	6.81735	6.47103	5.65494	5.52896	5.90765	5.82024
ENSG00000198799	0.578084	7.81533	7.67901	7.54361	7.89472	7.98135	7.77128	7.99995	7.77424	7.54644	8.0457	7.46463	7.84341	7.74136	7.6147	7.59372	7.69364	7.43885	7.33073	7.90764	7.61852	7.67111	7.84519	7.47544	7.36862	7.66333	7.81892	7.71437	7.62865	7.17993	7.38122	7.79244	7.51589	7.4625	7.50956	6.93611	7.0398	7.49802	7.36942	7.41503	7.75364	7.48566	7.58034	7.24825	7.66286	6.98287	7.08419	6.75585	6.34317
ENSG00000118655	0.74903	6.52873	6.86242	6.81962	7.18387	7.31455	7.15637	7.55972	6.78933	7.22496	6.76476	6.58492	7.04466	6.69564	7.28122	7.25429	7.25567	6.71264	6.95252	7.33935	7.147	7.27237	7.40431	6.85719	7.1557	6.93055	6.79827	6.64814	6.68873	6.73905	6.49354	6.79181	7.33915	7.11811	7.29357	9.12364	8.6031	8.57248	6.79395	7.48328	7.50175	7.47753	6.90234	7.08664	6.83616	6.54201	6.00728	6.84487	6.76833
ENSG00000116830	0.762958	6.36565	6.45568	6.88465	6.80824	5.96801	6.57728	6.9718	6.89806	7.05685	6.48193	6.6104	6.62516	6.58546	6.39281	6.67171	6.38839	6.41923	6.12492	5.78537	6.48877	6.36224	6.49515	5.85848	5.80155	6.12187	5.81404	6.13205	6.57727	6.3249	6.40241	6.43755	6.19858	5.85609	6.18091	5.31172	4.78814	8.07138	4.34306	4.01297	3.98973	4.03163	4.05771	4.17496	4.17514	4.51906	4.95535	4.54346	4.40034
ENSG00000183508	0.678653	8.27896	7.6762	8.23216	8.02336	7.99611	7.90678	8.23568	8.01428	8.35641	8.10714	7.92597	7.7697	7.89893	7.3106	7.97479	7.76349	7.99365	7.94719	8.59397	8.2681	8.51936	8.18438	8.61784	8.16551	8.16288	8.24618	8.10848	8.45468	8.76929	8.22538	8.43884	8.45941	7.8777	8.45213	8.79288	9.73175	10.8578	6.61797	7.1424	6.97959	10.3115	7.20189	9.0872	8.62034	11.856	10.4279	12.5194	13.3212
ENSG00000116882	0.268958	4.62079	4.97799	4.32625	4.68087	4.4476	4.77645	4.26797	4.24454	4.65572	4.46679	5.18478	4.88008	4.74288	7.8485	4.72596	6.4558	7.14258	4.70664	4.81647	4.38948	4.95887	4.50067	4.27313	5.16839	4.54716	4.32007	4.77176	4.8345	4.45885	4.80415	5.17239	6.45595	5.16288	7.50738	6.0685	6.18567	5.7964	6.40015	7.35825	7.36582	6.72415	6.88015	7.24998	7.1934	5.74471	4.86524	6.07856	5.87479
ENSG00000203859	0.120865	5.0649	4.88909	5.2864	5.24218	5.39829	4.84754	5.15983	5.04957	4.96257	5.52303	5.01896	5.4728	5.2476	4.89009	5.19411	5.48468	5.46374	9.52077	8.47593	8.89583	7.72633	8.88618	9.06917	9.31002	9.08037	8.75725	9.29712	9.08644	9.05123	8.86526	6.57939	9.31699	9.04738	7.12958	7.56622	7.19752	6.61492	7.30962	7.04801	7.31078	6.63307	6.92897	7.24663	7.07997	5.44995	5.51469	5.62916	6.05404
ENSG00000203857	0.0962108	3.79241	3.86736	3.96035	3.79061	3.78742	3.91443	3.97582	3.80036	4.09344	4.11912	4.02802	3.83039	4.0149	3.89471	3.99326	3.9195	3.85604	4.07407	4.17693	4.04814	4.20611	3.89786	3.81503	4.16345	4.1227	4.00069	4.00135	3.83392	3.93606	3.86954	3.94203	3.98363	4.02998	3.84877	4.38407	4.34674	4.33144	4.71606	5.29054	4.9329	5.10545	4.84634	5.36941	5.39548	4.33096	4.15496	4.49731	4.37328
ENSG00000117289	0.581723	10.2192	9.74263	9.51459	9.91429	10.3038	9.48038	9.78009	9.79198	9.9764	9.76957	9.99189	9.70722	9.46573	9.6969	9.97064	10.0994	10.4113	9.55782	9.81117	10.0135	9.86179	9.64571	9.58907	9.77222	9.75538	10.2218	9.76706	9.54949	10.3248	9.99799	9.81491	10.0161	10.0755	10.188	7.09708	6.90279	6.18553	11.6026	11.2601	11.2985	9.18016	10.3877	9.45041	9.29022	9.22139	9.70804	7.99633	7.55031
ENSG00000131795	0.707737	9.00106	8.72465	8.84762	8.8082	8.54096	8.64063	8.76167	8.66285	8.82089	8.87622	8.71363	8.57071	8.33976	8.75325	8.85701	8.91183	8.97558	8.73231	8.59554	8.84145	8.7547	8.65634	8.79389	8.70132	8.87223	8.67837	8.40216	8.48661	8.53812	8.17365	8.3762	8.88707	8.50001	8.93834	7.16529	6.87939	6.71693	7.26717	6.5081	6.45268	6.35798	6.61957	6.38037	6.1544	7.00122	7.36801	6.7409	6.88224
ENSG00000131779	0.590376	9.25736	9.63029	9.44234	9.59257	9.37093	9.60696	9.60713	9.32905	9.56949	9.5882	9.4906	9.43744	9.49705	9.32055	9.47722	9.46419	9.43572	9.54209	9.14002	9.40974	9.45164	9.41219	9.64178	9.62327	9.59721	9.44487	9.32739	9.2871	9.25755	9.18558	9.33051	9.34801	9.53153	9.209	6.31532	6.02275	9.08941	7.855	6.70474	6.76866	7.505	7.73931	6.64387	6.88971	8.30464	8.65308	7.90569	8.13096
ENSG00000143127	0.139716	5.38524	5.26889	5.60543	5.47075	5.35473	5.90162	5.28933	5.88794	5.51733	6.03121	6.14036	5.35997	5.97218	4.73535	6.63588	5.94533	6.04897	6.01322	6.00194	6.24099	5.89811	6.67545	5.65562	5.75071	5.47346	5.55633	5.65672	6.69599	6.72401	6.6962	7.02803	5.65226	6.43457	5.36105	8.02528	8.34112	9.24204	7.63457	8.3686	8.33378	7.90126	8.03336	8.27485	7.88032	6.50151	6.27584	6.56821	7.19877
ENSG00000121848	0.902049	7.97028	8.38011	8.12925	8.56449	8.39155	8.47462	8.43742	8.22433	8.45692	8.40877	8.41311	8.73762	8.67978	8.17251	8.30466	8.4359	8.20798	8.32452	8.0143	8.00556	8.37712	8.3463	8.25687	8.34466	8.14124	7.67551	8.04715	8.21424	7.98273	7.65979	7.94797	8.12798	8.08163	7.87042	8.09913	7.91552	8.00892	7.38191	6.51268	7.05376	7.479	7.32718	6.86965	7.37151	7.7766	7.55737	7.47852	6.39703
ENSG00000116128	0.162118	8.05738	8.17837	8.12179	8.372	8.04498	8.40595	8.33081	8.11882	8.42012	7.80349	8.21326	8.49455	8.45532	8.63068	8.80852	8.75306	8.47393	8.23173	8.35271	8.35537	8.16249	8.26726	8.10305	8.21295	8.17452	8.134	8.43156	8.05518	8.24236	8.22583	8.44161	8.33731	8.48355	8.19799	7.67615	7.13036	7.16401	7.34574	6.87813	6.93439	7.09687	6.89076	7.27853	7.14142	6.0336	6.5807	5.57386	5.85933
ENSG00000118298	0.190266	5.30631	4.90785	5.23445	5.53477	4.91966	4.60205	4.80695	5.19287	4.59709	4.373	5.35945	4.34531	4.111	4.57628	5.09223	4.8697	4.97871	4.13555	4.60545	4.50226	4.49353	5.00858	4.59636	4.37952	4.41651	4.55649	4.72332	4.48499	4.30125	4.68387	4.97806	4.14812	4.35522	4.23379	6.3908	6.23117	5.80547	7.05142	7.82505	7.93423	7.0125	7.39978	7.40331	7.91495	5.11566	5.09901	6.16857	6.06603
ENSG00000143374	0.523973	6.90713	7.00783	7.12309	6.91785	7.32907	7.44238	7.34984	7.01898	7.15237	7.45619	6.65092	7.16932	7.04145	7.37	7.08814	7.57183	6.58678	7.06406	7.69206	6.9549	7.44864	6.60817	7.09072	7.26952	7.09203	6.45154	6.86716	7.06608	6.73427	6.99056	6.42738	7.28762	7.35237	7.19162	7.2405	7.13	7.43767	7.1068	7.86929	7.93942	7.80457	7.52482	7.21371	7.28498	7.67608	6.86471	7.81809	7.49322
ENSG00000143369	0.200756	6.3184	5.87047	6.48029	5.48295	5.94962	6.3559	5.615	5.29877	5.53565	5.29514	5.96502	5.36051	5.18299	5.72522	5.38329	6.28552	6.56669	7.39596	5.99527	6.17389	5.82214	5.93843	6.83368	7.30761	7.32433	6.88789	6.6099	6.38194	6.80115	7.16062	6.33833	5.73812	7.1703	6.20117	7.23365	7.02405	6.78416	7.49019	8.05883	8.07311	8.30307	8.75366	8.33409	8.32585	6.60309	7.11416	6.15422	6.36607
ENSG00000143443	0.61178	6.80577	6.73431	6.52074	6.07157	5.61734	6.41564	6.59654	6.4642	6.31587	5.9782	6.54266	6.159	5.51441	6.31294	6.71454	6.55852	6.77719	7.21003	6.91777	7.36753	7.40484	7.24369	7.11102	7.19201	6.96594	6.52464	6.67858	6.1242	7.08805	6.1164	6.2885	8.07497	7.37551	8.14716	6.55715	6.39525	6.86923	5.64319	5.18825	5.17799	5.66066	5.29143	5.58439	5.56657	6.93242	6.38555	6.78434	6.17592
ENSG00000213190	0.429462	11.0641	10.5164	10.6718	10.4375	10.472	10.1453	10.308	10.6497	10.3325	10.1788	10.3075	9.97202	10.0138	10.9918	11.017	10.8369	11.0597	11.3139	11.1405	11.1898	11.0293	11.0016	10.7575	10.9563	10.8314	10.5655	10.3188	10.5588	10.5095	10.5744	10.495	11.0589	11.2864	10.8904	12.2342	12.3783	12.0338	7.70107	7.08111	7.65984	7.25836	6.80987	6.97379	6.78217	6.40079	6.45082	6.17936	7.71591
ENSG00000163156	0.576933	8.94689	9.11574	9.17419	8.84338	8.91018	8.94935	8.72243	8.64827	8.72288	8.93561	9.00527	8.66667	8.60749	8.60339	9.20433	8.7333	9.32914	8.97967	8.54644	8.72609	8.79515	8.70619	9.13328	9.06878	9.10324	9.02974	8.51462	8.74304	8.69674	8.77393	8.2888	8.99569	8.6305	8.79279	7.91896	8.10955	9.01839	9.34337	9.43589	9.47398	9.97559	9.59046	9.66767	9.80358	9.13295	9.03398	8.8798	9.22071
ENSG00000143398	0.696161	6.97751	6.69287	6.94803	6.43425	6.71774	6.74217	6.70201	6.45699	6.7679	6.31416	6.74952	6.42577	6.3524	6.15489	6.57029	6.07376	6.61958	6.39587	6.33951	6.44105	6.52536	6.47668	6.1182	6.02049	6.65378	6.4887	6.60265	6.32422	6.49144	6.433	6.39531	6.57823	5.784	6.39829	6.80884	6.59294	6.56656	7.08831	7.68964	7.83727	7.93114	7.54345	7.6651	7.75099	7.58954	7.36501	7.97282	7.71553
ENSG00000159352	0.655718	8.87211	9.05765	9.02701	9.07056	9.12239	9.05905	8.9264	8.96263	8.74833	8.97926	8.92492	8.74425	9.01364	9.06438	8.37245	9.21352	9.10376	9.20977	9.12408	8.92374	8.52973	8.87704	9.11694	9.07365	9.09997	8.86107	8.92329	8.71087	8.85197	8.96493	8.89282	8.7061	8.91323	8.75361	8.49893	8.27735	8.75565	8.39456	7.67748	7.5164	8.91627	8.28852	8.22077	8.58992	9.97164	9.39056	9.79956	9.77227
ENSG00000159377	0.777306	11.7608	11.7277	11.614	11.9162	11.7583	11.5999	12.259	11.3289	12.0585	11.9999	11.5151	11.9075	11.1801	11.6982	11.7505	11.6987	11.7597	11.7906	11.5157	12.1288	11.9312	11.6967	11.7883	11.9773	11.8254	11.6687	11.3929	11.5658	11.8335	11.1785	11.1652	11.7583	11.7786	11.8716	10.1363	10.4739	10.3216	10.0152	8.51875	8.50071	8.10757	8.85285	7.66102	8.45546	9.45518	9.89591	8.85922	8.67975
ENSG00000143367	0.483927	9.81324	9.7691	9.85616	9.71723	10.0567	9.45023	10.3115	9.95244	10.1106	9.79423	9.60602	9.95503	9.47516	9.95215	10.1737	10.2388	9.76625	10.0319	10.2438	10.265	10.698	10.447	10.1627	10.1274	10.1536	10.2328	10.1676	10.2637	10.0823	10.3467	10.2502	10.3149	9.92584	10.2375	9.32053	7.95875	9.08958	6.90515	6.55943	7.5043	6.42482	7.31021	6.71979	6.94658	6.8321	7.19909	5.92347	5.90216
ENSG00000159455	0.15142	4.94196	4.75099	4.84134	4.94663	4.55048	4.89584	4.55285	4.90737	4.2847	3.91286	4.68836	4.80887	4.64397	5.12004	4.83225	4.58126	4.93924	4.74972	4.77041	4.76661	4.86162	4.99258	4.72667	4.73317	4.51221	4.51052	4.80751	4.38574	4.66465	5.00707	4.59208	4.50374	4.8795	4.83326	4.96581	5.20039	5.03146	5.16702	6.17808	5.37971	5.20937	5.45548	5.44177	5.68891	4.58777	4.64571	4.96249	4.92389
ENSG00000163206	0.0349809	5.24238	4.57537	4.70358	5.1425	4.77406	4.18335	3.90037	4.71052	4.62648	4.48404	5.194	5.07813	5.37004	4.18857	4.51819	3.96934	4.55702	4.56214	5.61546	4.23022	4.0275	4.27525	5.43008	4.6157	5.02168	5.3128	4.14578	5.08651	4.80982	5.76117	4.80933	4.63688	4.1714	4.81868	7.16607	6.81889	7.20994	7.68467	8.86672	8.77627	12.8137	9.76466	12.173	11.5972	13.1608	12.2683	14.1169	14.4942
ENSG00000163220	0.164041	4.901	4.42459	4.36882	4.53056	4.14965	4.3352	4.41958	4.48414	4.27511	4.86748	4.58689	4.51775	5.10477	4.6344	5.22544	5.13007	4.66202	5.23181	5.36189	5.05751	4.77394	5.32175	4.65778	6.01526	5.17501	4.52507	4.62445	4.51067	4.79379	4.84557	5.37822	5.55154	5.72517	5.93829	4.95934	4.77917	5.16613	5.94124	7.28035	7.38466	5.87566	5.62483	6.05366	5.45876	4.77902	5.78906	5.27086	5.7146
ENSG00000177954	0.646031	12.3272	12.3248	12.4248	12.3043	12.3052	12.2847	12.4497	12.2105	12.3474	12.4782	12.2935	12.3863	12.17	12.3578	12.4423	12.2307	12.2864	12.0877	12.2924	12.2643	12.3201	12.2606	12.3074	12.1641	12.2569	12.2651	12.1222	12.3807	12.1896	12.2129	12.2292	12.3228	12.304	12.4613	12.9815	13.0634	12.7696	12.9194	13.4987	13.3452	11.9393	12.7485	12.1093	12.4699	13.1169	13.2464	12.9491	13.0569
ENSG00000143575	0.67831	8.76134	9.17012	9.05395	9.28292	9.29954	9.23773	8.86664	8.8487	8.80552	9.20767	9.13786	8.73145	8.78955	8.66432	8.19356	8.39764	8.93025	8.90264	8.75725	8.74462	8.61966	8.75434	9.23095	9.11219	9.24555	9.24054	9.05205	8.84515	8.68983	9.09099	8.52173	8.34263	8.61493	8.50361	8.20085	8.6007	9.33029	9.1656	8.98576	8.90449	9.5839	9.37656	9.48209	9.67806	10.558	9.97057	10.1459	10.137
ENSG00000160712	0.50089	4.92511	5.42713	4.99057	5.12288	5.18738	4.87471	5.412	5.38834	5.28555	4.90783	4.72695	5.58683	4.98463	5.22345	5.1858	5.47912	5.27667	5.83575	6.22704	5.46451	5.84113	5.65712	5.66538	5.76623	5.75164	5.33129	5.39546	5.71565	5.19914	5.56741	5.31112	5.86912	5.59893	6.09346	4.57146	4.37847	4.5318	4.8278	4.90743	4.87918	5.05467	5.17364	4.88352	5.0106	4.44685	4.58536	4.79813	4.8371
ENSG00000160716	0.424571	7.22634	6.79392	6.8555	6.9446	6.92321	6.34339	7.11171	6.64298	6.83786	6.97204	6.86673	6.75624	7.6223	6.50886	6.43824	6.61361	6.45113	7.06862	6.86301	6.76882	6.92439	6.95085	7.45632	6.66847	6.91475	6.9817	6.57965	6.90951	6.82954	6.80448	6.81224	6.89398	7.18447	6.79842	8.21108	8.15818	8.26234	8.80042	9.48182	9.53227	9.36068	9.17374	9.57136	9.61663	7.79611	7.59185	8.51971	8.53924
ENSG00000173207	0.836995	9.9565	10.0457	10.1498	9.8135	9.92499	9.86187	9.78899	9.85206	9.88203	9.89116	9.85291	9.65809	9.66877	9.96365	9.66663	10.045	9.99197	9.87766	9.88764	9.89692	9.67126	9.84184	9.928	9.87365	9.74267	9.79249	9.73488	9.67961	9.52222	9.54546	9.80746	9.56547	9.8813	9.7289	13.5378	13.661	13.8608	7.68378	7.39287	7.18738	8.21393	7.75548	7.66524	8.36388	9.20738	9.71478	8.81712	8.45539
ENSG00000163352	0.206597	5.73871	5.49489	5.50921	5.10723	5.38921	5.24048	5.44952	5.6716	5.78348	5.50879	5.4065	5.39986	5.77844	5.65825	5.56395	5.19163	5.75095	5.45148	5.56348	5.20891	5.32334	4.4171	5.79064	5.49414	5.58634	5.41554	5.55912	5.3451	5.39335	5.68435	5.18964	5.66889	5.56324	5.37476	6.61277	6.34389	6.54937	6.87259	7.6189	7.42261	7.52467	7.4734	7.63344	7.45738	6.38621	6.21684	7.46839	7.56726
ENSG00000143537	0.830898	4.46299	4.83054	5.03861	4.71616	4.74385	4.69057	4.61885	4.52951	4.96049	4.50075	4.55857	4.51795	4.41091	4.66721	4.99667	4.46046	4.57721	4.6674	5.04721	4.35253	4.39274	5.09955	5.1167	4.78036	4.82144	4.64865	3.95287	4.22248	4.53687	4.68045	4.98945	4.91265	4.76904	5.16259	5.51922	5.94047	5.90787	7.02079	6.82033	6.73842	6.55519	6.83686	6.70501	6.58947	5.93204	5.862	6.23887	6.04051
ENSG00000143620	0.676289	7.67601	7.37865	7.50742	7.27651	7.79522	7.37378	7.09414	7.19916	7.04527	7.11309	7.13832	7.19157	6.23579	7.45125	7.29779	7.403	7.76166	7.93205	7.3294	7.76317	7.42033	7.49325	8.1453	8.03768	7.8924	7.72044	7.98492	7.60612	7.44683	7.30493	7.15293	7.39575	7.53938	7.3363	6.87937	6.36666	6.97037	6.25005	5.69977	5.88843	5.55041	5.49735	5.90349	5.4599	4.73489	5.30332	5.35241	5.67823
ENSG00000143590	0.485285	5.1572	5.82009	5.32813	5.87525	6.35491	5.43696	5.62961	5.54953	5.75279	6.27328	6.0998	5.92054	5.66929	5.71064	5.29631	5.48878	6.03049	5.73988	6.04414	5.47148	5.43129	5.82488	5.61212	6.35383	5.46698	5.74861	5.91549	5.22063	5.78489	5.14585	5.83538	6.08394	6.13972	5.33907	6.0922	6.34389	6.43913	6.98407	7.38373	7.6953	7.19534	7.6334	7.99053	7.83724	7.01827	7.00673	7.43994	7.59583
ENSG00000169242	0.811613	6.1562	6.96668	6.60021	6.72678	6.85679	6.80536	6.58025	6.64984	6.27382	6.55888	6.54681	6.68371	6.4408	7.09992	5.75873	6.80392	6.4622	6.25651	6.19919	5.79806	5.98579	5.83932	5.93387	6.51843	5.50393	6.6303	6.33862	5.9945	5.34722	6.21525	5.88427	5.92621	6.45832	6.70647	6.22113	6.13116	5.88749	6.71829	7.3156	7.55024	6.76926	7.02629	7.29504	6.98782	6.49366	6.46135	6.70352	6.96188
ENSG00000160752	0.708781	7.36054	7.17465	7.40014	7.21272	7.60866	7.12497	6.92196	7.31901	7.05835	7.29647	7.41484	7.08297	7.35623	7.18242	6.94862	7.01327	7.48811	9.10943	8.32899	8.56518	8.50636	8.52724	8.81796	8.71188	8.69199	8.86104	8.59118	8.57828	8.2125	7.95333	8.24841	7.62845	8.58023	7.16163	6.04421	6.10898	5.86562	6.15491	5.99579	5.97774	6.11256	6.11921	5.97463	6.04245	6.88824	6.46862	6.89061	6.87976
ENSG00000125459	0.849751	9.16629	9.40558	9.41698	9.28743	9.32201	9.43374	9.54725	9.46186	9.38421	9.42123	9.10141	9.39333	9.1124	9.39306	9.30697	9.96484	9.45598	9.43158	9.16802	9.23935	9.13244	9.2164	9.34621	9.20442	9.28222	9.15942	9.2319	9.31832	9.06426	8.81137	9.17514	9.18	9.09546	9.28718	6.6517	6.45777	6.82629	7.37968	7.50293	7.23511	8.55225	7.43073	8.59528	8.59438	9.41744	8.73433	11.1294	11.6067
ENSG00000132718	0.684818	7.51686	6.44571	6.45615	6.97195	6.64784	6.63308	6.87451	6.77274	6.79336	7.15813	7.00788	7.26163	6.94718	7.00982	7.18102	7.1786	6.5312	7.59221	7.70597	7.72627	7.86002	7.99668	8.26593	7.93982	8.11861	8.04124	7.827	8.51776	8.08797	8.7832	8.13046	7.79783	8.18592	7.89389	6.64014	7.15095	6.97054	5.87964	5.71459	5.99744	5.45196	5.51068	5.30497	5.59852	5.22021	5.57194	4.56343	4.74501
ENSG00000132698	0.418498	5.41032	5.79189	4.74476	5.04827	4.57907	5.7647	5.4608	5.33282	5.34306	5.48064	5.25195	5.44095	5.40641	6.5631	6.04875	6.61881	6.32292	4.79249	4.98078	4.81298	5.06939	4.81321	5.21625	4.78471	4.68186	4.12408	4.73854	5.24165	4.82679	5.08543	5.04623	6.00266	5.70357	5.94095	9.7515	10.3783	9.95561	6.02442	5.77564	5.57026	5.84716	5.83254	5.97987	5.75088	4.55386	4.72953	5.3205	5.22443
ENSG00000160785	0.809498	9.50744	9.72577	9.65684	9.84028	9.04547	9.83521	9.93445	9.70153	9.74761	9.88225	9.15493	9.43307	9.68327	9.76397	9.54391	10.1759	9.73689	10.0196	9.65486	9.85466	9.84001	9.86705	9.80815	10.0859	9.87014	9.66395	9.9137	9.83782	9.38014	8.85496	9.73446	9.9975	9.71277	10.0614	9.4172	8.8684	8.93799	7.03027	6.39128	6.46409	7.13446	6.95592	6.74641	7.0421	7.3501	7.95642	6.64404	6.78423
ENSG00000132677	0.471546	6.05332	6.41562	6.37522	6.00129	5.83308	5.80626	5.52073	5.91972	5.68315	5.99655	6.42486	5.23903	5.87534	6.07844	5.85681	6.23454	5.84196	6.26022	5.56032	5.61957	6.10819	5.69562	6.72679	6.35286	6.11751	5.95551	6.91719	5.09397	6.76296	6.39059	5.77836	5.81996	6.59624	5.71639	6.88918	6.90482	6.74195	7.61714	7.61432	7.55096	7.36176	7.4525	7.91414	7.39092	6.4791	6.17506	7.03881	7.68689
ENSG00000132702	0.376524	4.64669	4.61901	4.45551	4.58247	4.24576	4.43053	4.47923	4.45214	4.89918	4.65457	4.63046	4.55935	4.85499	4.48532	4.41175	4.71689	4.67143	4.59954	5.00889	5.05067	4.74646	4.72301	4.50444	4.91378	4.6082	4.84391	4.64486	4.65849	4.66465	4.63777	4.77746	4.92319	4.93445	4.91747	6.05203	6.04277	5.69474	6.53588	6.75937	7.21669	6.78254	7.01283	7.46083	7.04698	5.98442	5.41755	6.05961	6.40329
ENSG00000143303	0.706237	5.78406	6.87229	6.47835	6.55729	5.88434	7.09003	6.62702	6.64895	6.19343	6.41786	6.2292	6.20488	6.91734	6.1646	6.13188	6.30526	5.95799	6.87472	5.95293	5.63483	6.26533	6.14877	6.56852	6.86611	6.8865	5.54797	6.04314	6.00965	5.96241	6.0896	5.83378	6.3409	6.22549	6.25258	7.7337	7.48825	6.84861	6.02661	7.06681	6.72153	6.92292	5.99245	7.23826	6.75208	7.26713	6.90192	7.66893	6.81857
ENSG00000143294	0.539684	8.15067	8.32614	8.26441	8.02229	8.19804	8.38579	8.03611	8.59548	7.88617	8.08758	8.07417	7.9318	8.25085	8.16347	7.72147	8.16362	8.10244	8.57878	8.20675	7.93127	7.69021	8.10912	8.24291	8.398	8.04703	7.93455	8.25854	7.87098	8.08002	8.23925	8.09737	8.08886	7.94193	8.1589	8.45227	7.8985	7.80544	5.33361	4.77651	4.57305	4.80832	4.98916	4.89312	5.2887	7.16224	7.43582	6.36177	6.19866
ENSG00000158473	0.101436	6.25974	6.59116	6.04711	6.09761	5.78972	5.88421	6.62065	6.62708	5.64916	5.76134	5.75738	6.00894	5.89668	6.23121	5.87953	6.4705	6.10998	6.68834	5.55984	5.34334	6.54186	5.37241	6.39784	6.46343	6.71378	5.71091	5.36242	5.72271	5.4631	5.65532	5.15958	6.02246	5.46935	6.02929	4.66547	4.74892	4.72469	4.70272	5.14106	4.83322	4.79931	4.83394	4.95587	4.90937	5.50135	5.18629	6.39559	6.16657
ENSG00000158477	0.167379	4.56328	3.97234	4.16229	4.11378	5.42734	4.04813	3.94323	4.82941	4.2099	4.06377	5.19265	5.10595	4.91993	5.09028	4.08183	3.81597	4.7038	3.73065	4.9982	5.00967	3.83231	5.16666	4.51517	4.27398	4.35985	5.12171	4.88457	4.42691	5.14064	5.06683	5.34226	4.71675	4.39398	4.03306	6.55378	6.59991	6.41751	7.22196	8.0407	7.7503	7.60888	7.63322	7.92602	7.9553	5.66465	5.75286	6.10763	6.57559
ENSG00000158481	0.0780377	5.46108	5.0914	4.84609	5.012	5.49413	4.48435	5.4295	5.58447	4.92606	5.20917	5.70737	6.06107	4.89986	5.42566	5.40881	5.92111	5.52304	6.37173	5.76662	5.26917	5.60739	5.25475	5.33744	5.85689	6.09724	5.23245	6.29568	5.96983	6.13453	6.24852	5.71868	5.92047	5.73044	5.10207	6.92645	6.90158	6.46533	7.6487	7.9548	7.88775	7.70646	7.96298	7.56106	7.9144	6.0521	5.78632	6.99126	7.09598
ENSG00000163563	0.115659	5.45182	4.53692	5.08051	4.79021	4.81839	4.94415	4.45462	5.04981	4.98635	4.39198	5.51705	5.06143	5.13428	5.26066	5.63114	5.64112	5.42956	5.93932	6.46843	6.14007	5.67197	5.56532	5.20647	6.04159	5.89933	5.4446	5.45937	5.92202	6.04026	5.8492	5.77257	6.04633	5.36357	5.78908	4.64844	5.11978	4.79725	4.82662	5.11176	5.05445	5.10288	4.99794	4.82085	4.93044	5.51543	6.18602	5.20235	6.04991
ENSG00000163564	0.179582	4.66467	4.17645	4.65205	4.3395	4.87805	4.75817	4.17916	4.4936	4.66475	4.41286	5.02578	4.82432	5.0812	4.62768	4.3433	4.24388	4.77626	4.25034	5.418	4.96278	3.92775	4.62053	4.57693	4.25077	4.42813	5.14515	4.64329	4.49032	4.82679	5.0562	4.81679	4.39263	4.79461	4.04293	5.42108	5.48889	5.17117	5.99478	6.74501	6.86325	6.7056	6.28041	6.9616	6.40586	3.88919	3.94456	4.57474	4.62261
ENSG00000132703	0.125383	5.20202	4.83054	5.02984	5.04881	5.48911	4.75115	4.99758	4.96039	4.9063	5.22051	5.32605	5.03504	5.37621	4.68379	5.33584	5.09418	5.22605	4.89966	5.85881	5.42195	5.05804	5.22765	5.63265	4.92208	5.07099	5.75413	5.35067	5.99488	5.19894	4.94294	5.27732	4.94333	5.20157	4.89172	5.6623	5.29618	5.31443	5.78863	6.38	6.3462	5.70614	6.02542	5.84725	6.21496	5.27855	4.93951	5.34965	5.67131
ENSG00000143318	0.170982	4.90112	4.59421	4.83772	4.65109	4.9445	4.74216	4.77622	5.06914	4.97917	4.65636	5.16026	4.88608	4.53527	4.97971	5.25015	5.27046	5.11293	4.72972	4.9183	5.25041	4.63978	4.56042	4.67026	5.07085	4.7179	4.74584	4.69059	5.86034	4.92162	4.91866	5.0613	4.55891	4.93151	4.80805	5.7847	5.44049	5.35857	5.49078	6.41612	6.2442	5.98745	6.18788	6.41159	5.86251	5.09789	4.75606	5.23771	5.03097
ENSG00000026751	0.190976	3.97424	3.84809	3.97032	3.8952	4.00163	4.08847	4.14962	3.84011	3.84566	3.98495	3.71287	3.94774	4.14842	4.09948	3.90291	3.76069	4.14741	3.92471	3.91369	4.19416	3.86208	4.01521	3.68908	4.01004	3.82514	3.82386	3.89462	3.89961	3.87166	3.9121	3.88795	3.94023	4.0406	4.03306	5.27073	5.13847	4.89635	5.5579	5.93595	5.97536	6.326	6.38124	6.72431	6.7718	4.59044	4.48982	5.20385	5.24554
ENSG00000158869	0.379643	7.97897	7.54251	8.38951	7.67058	7.2821	7.36163	7.88914	6.28967	7.7226	7.35241	7.08931	7.55163	7.61044	7.90427	8.25927	8.39527	8.05948	8.72817	8.28397	8.95389	8.54357	8.54017	8.4018	9.02831	8.83984	8.6673	8.01333	8.62009	8.29176	8.63018	9.41715	8.65392	8.72454	8.67119	6.52125	6.37251	6.33417	8.55399	8.95509	9.07851	7.9743	7.86543	8.26053	7.69734	6.09245	8.32023	5.74438	5.8622
ENSG00000143252	0.62648	9.97973	10.0107	9.80283	10.1941	10.1779	10.2595	9.99791	9.97128	9.87563	10.2643	10.1825	9.86386	9.9788	9.98097	9.84784	9.83816	10.265	10.1104	10.0936	10.112	10.0744	10.1488	10.163	10.2445	10.3287	10.1949	10.1694	9.95448	9.95207	9.89703	9.88599	9.99599	9.92596	10.1159	9.06953	9.37854	9.11739	8.36971	8.01108	7.65072	7.65225	8.18251	7.5176	7.81828	8.72221	9.06101	8.36274	8.3954
ENSG00000143226	0.458397	6.44231	6.11848	6.1731	5.76359	7.77449	6.1394	6.27839	6.00346	6.00284	6.54293	6.25018	5.69712	6.55102	6.17484	5.98208	6.35929	6.03991	6.23042	6.1721	5.83162	5.85735	5.71786	5.9219	6.38084	6.13746	5.6995	5.98687	5.82715	6.1276	6.60836	5.97973	6.06238	6.24646	6.13594	6.04223	6.00541	5.52121	6.40891	6.6428	6.60279	6.4497	6.38793	6.56313	6.26705	5.65825	6.26741	6.24822	6.20846
ENSG00000081721	0.579579	8.29825	8.16035	8.33414	8.13313	7.64317	8.20774	7.97893	8.50046	7.90403	8.10106	8.09351	8.01317	7.65348	8.22935	8.46709	8.54198	8.3886	8.53064	7.95714	7.68875	8.19745	8.15143	7.96051	8.32468	7.8684	8.0801	8.2129	7.80251	7.94045	7.5764	8.25865	8.33355	8.3975	8.19895	9.04791	9.24975	8.98238	6.88393	7.43776	6.57543	6.29133	6.7861	6.2733	6.62511	6.81609	7.08419	6.61673	6.4677
ENSG00000118217	0.945077	6.64338	6.86072	6.6517	7.03004	6.43639	6.43319	6.67451	6.21914	6.64756	6.74903	6.7709	6.51219	6.84555	6.61061	6.47971	6.49796	6.40503	6.86632	6.82934	6.41188	6.88202	6.31782	7.02046	6.86868	6.7208	7.15847	6.69592	6.86562	6.82298	6.37331	6.51161	7.02538	6.82759	6.79669	6.75639	6.66401	6.88742	7.08918	7.35945	7.29789	6.70762	7.01565	6.91874	6.98447	6.86008	6.87424	6.56552	6.65668
ENSG00000162733	0.255181	5.83919	4.98714	5.91257	4.64513	5.65751	5.37012	4.57876	5.6153	5.37733	5.32475	6.28146	5.00184	5.12191	5.31966	5.67531	4.93783	6.66615	5.06928	5.92468	6.59646	5.30819	6.41836	5.57938	4.85763	5.58521	6.35536	5.33966	6.07712	6.21511	6.72997	6.64715	5.51038	5.52696	4.57853	7.20289	6.98048	6.56233	8.5323	7.97222	8.2408	8.13742	8.22723	7.97256	7.80457	7.35612	7.6446	7.54546	7.4849
ENSG00000132196	0.666635	8.43311	7.91041	8.38967	8.46177	8.42284	7.85103	7.48197	8.65963	7.81612	8.53244	8.43864	8.14174	8.69971	8.04421	8.24457	8.00251	8.86249	8.85215	9.01452	8.69379	9.03901	8.94552	9.05583	8.75911	8.77995	9.24363	9.21642	8.72372	8.94002	8.71413	8.67352	8.49234	8.87003	7.95098	8.20099	8.62514	9.05229	7.09599	7.70449	7.56295	8.04195	7.85868	7.71409	7.63549	7.5745	7.57488	7.61071	7.20217
ENSG00000185630	0.37938	9.32553	9.20508	9.08786	9.14477	9.30839	8.87797	9.14102	9.18675	9.1059	9.12256	8.78533	9.23156	8.73569	9.2492	9.06946	9.0516	9.19425	8.67094	8.53628	8.60809	8.58062	8.46985	8.66238	8.70113	8.57924	8.68981	8.5318	8.36837	8.58847	8.82658	8.50759	8.82166	8.90888	8.95859	7.37298	7.17326	7.45099	8.92612	8.27922	8.23831	6.57603	7.19568	6.76441	6.68432	6.43617	7.23391	5.91191	6.05456
ENSG00000143179	0.783385	8.20699	8.77435	8.25762	9.23813	9.36825	9.25138	9.52297	8.41798	9.04479	9.46436	8.97432	9.47275	8.25475	9.34372	8.95316	9.0626	8.68605	8.15224	9.15483	9.08918	8.84675	9.11268	8.80036	9.0217	8.99043	8.94076	9.05193	9.1217	8.22154	8.0548	8.84302	8.95344	9.00561	9.20964	6.07146	5.81559	7.14786	6.55717	6.6353	6.92636	6.9193	6.21956	6.70298	7.13844	9.65095	8.68681	9.90081	10.1254
ENSG00000197965	0.707913	7.51543	7.35202	7.35145	7.43785	7.61371	7.72104	7.57486	7.38912	7.70394	7.53512	7.5718	7.72317	7.13756	7.48425	7.83734	7.67716	7.5596	8.18033	8.5014	8.51178	8.50557	8.20517	8.13718	8.04674	8.2988	8.2561	7.96066	8.23978	8.08737	7.86927	8.1498	8.46793	8.01235	8.40701	6.83392	7.01491	7.71396	8.19795	7.8744	7.83712	7.63744	8.18286	7.73984	7.51783	7.2145	7.65367	6.43126	6.48069
ENSG00000143155	0.628736	7.80481	7.63694	7.62147	7.79359	8.58259	7.37318	8.6359	7.38612	7.73558	8.33184	7.77186	8.98261	8.36018	8.92912	9.19628	8.61626	7.8662	8.61872	9.66891	8.81302	8.88183	8.09338	8.78394	8.76344	8.26473	8.61468	8.36834	9.45381	8.31455	8.33144	9.0547	9.30699	9.60413	9.22236	6.8481	6.25634	6.967	7.17747	6.01911	6.26564	5.9849	6.34123	6.08752	6.39347	6.13947	6.24619	5.7274	5.75784
ENSG00000143178	0.237094	5.14282	5.51742	4.82753	5.11341	5.18803	5.51576	5.58556	5.04343	5.41987	5.02448	5.23385	5.33052	5.51285	5.09977	5.75784	5.47269	5.12046	5.80357	5.38764	5.3878	6.1105	5.27663	5.67553	6.25983	6.03663	5.47028	5.60669	5.51619	5.079	5.35062	5.3617	6.00552	5.45951	5.83317	6.46537	6.54772	7.44456	6.66033	6.86103	7.0871	7.15265	6.70659	7.12127	7.07512	7.08432	5.96418	7.30438	7.60406
ENSG00000143184	0.17389	4.38583	4.31778	4.72712	4.45424	4.40103	4.51336	4.28457	4.49886	4.42167	4.39131	4.33425	4.43196	4.86848	4.30715	4.65688	4.30651	4.36859	4.5567	4.8531	4.61855	4.4033	4.70174	4.87596	4.58786	5.00889	4.66019	4.54157	4.36639	4.36257	4.32128	4.55354	4.48833	4.77599	4.52749	5.17121	5.09345	4.8337	5.44016	5.95896	5.94631	5.79313	5.79237	5.9808	5.76017	4.61283	4.63503	4.77311	4.94705
ENSG00000117475	0.646411	5.69115	6.15154	6.04786	6.09815	5.71125	6.04392	6.37483	6.0571	6.35486	6.44198	5.82534	6.32914	6.47285	5.824	5.93391	5.63259	5.34322	6.04714	6.08931	5.96217	6.30938	6.14227	6.26233	6.34431	6.48865	6.04557	6.08625	6.05681	6.10453	5.9269	6.14806	6.03957	6.04124	5.97115	4.89916	4.75466	4.64153	4.22064	4.46421	4.43139	4.24654	4.18915	4.18673	4.2945	5.22249	5.21355	4.70202	4.54723
ENSG00000116132	0.448302	7.251	6.15864	6.03007	5.47947	6.03706	5.02533	5.63634	5.59155	6.30202	5.33091	6.0332	6.05197	5.25825	7.24027	6.9705	6.48663	7.34549	5.52956	5.9109	6.15028	5.9636	6.19256	5.294	5.72748	5.44704	5.36141	5.84036	6.08709	6.08832	6.09108	6.04184	7.45956	6.79443	7.38469	5.4316	5.6499	5.48125	6.85209	7.31074	7.21454	6.02527	6.96675	6.68354	5.99913	6.56526	7.55181	5.60261	5.72232
ENSG00000117501	0.0998172	4.14764	4.14624	4.18627	4.26184	4.48583	4.18335	4.17849	4.1678	4.21315	4.26527	4.69686	4.31509	4.26277	4.25589	4.65103	4.34698	4.3489	4.06274	4.2868	4.51624	4.43849	4.80766	4.14986	4.25054	4.09611	4.53882	4.32326	4.79926	4.26796	4.48985	4.96729	4.2631	4.18724	4.18299	4.11841	4.21407	4.04795	4.11594	4.387	4.62824	4.38441	4.3719	4.30454	4.53439	4.48404	4.30345	4.47133	4.66523
ENSG00000007933	0.15638	4.2032	4.1217	4.05382	4.13712	4.12252	4.24169	4.15961	4.06271	4.06014	4.05863	4.33262	4.3302	4.25507	4.07621	3.99331	4.02637	4.21629	4.19763	3.98775	4.47959	3.9745	4.40069	4.17354	3.92681	4.23689	4.19781	4.37046	4.58886	4.44788	4.31527	4.41664	4.03608	4.18526	4.2501	4.48594	4.38568	4.35439	4.64283	4.88126	5.01785	4.34673	4.54252	4.62823	4.85811	4.2582	4.43971	4.2802	4.3274
ENSG00000076258	0.255799	5.58674	5.02319	5.23571	4.5691	5.25202	6.01247	4.54434	5.47183	5.22408	5.47234	5.05697	4.53166	5.61907	5.72318	5.34739	5.52839	5.216	6.50749	5.69969	6.28093	5.64879	6.01873	5.74754	6.02624	6.17741	5.16144	6.11601	7.01694	5.83899	6.2655	5.71376	5.8308	5.56633	6.12443	7.00417	7.26446	6.92095	7.94572	8.7335	8.67606	8.27261	8.22189	8.63215	8.15592	6.27235	5.91485	6.73682	7.57997
ENSG00000197959	0.684565	6.24287	6.37346	6.37199	6.74243	6.73482	6.21016	6.39205	6.34413	6.62983	6.31984	6.74486	6.88354	5.57011	6.94353	7.04275	6.90763	6.7455	7.25052	7.92297	8.27686	7.50066	7.93208	7.13988	7.78017	7.84147	8.18198	7.9155	7.62033	7.52322	8.05066	7.84993	7.54739	7.95677	7.4622	4.98111	5.21426	5.0461	5.84953	6.59531	6.57729	5.54679	5.90174	5.70264	5.59652	5.21855	5.09804	4.97973	4.72203
ENSG00000117560	0.139313	4.38526	4.3906	4.38951	4.51697	4.39656	4.29398	4.65408	4.41756	4.36458	4.35434	4.60787	4.67848	4.716	4.72752	4.28897	4.36257	4.36921	4.40406	4.49119	4.44746	4.36942	4.60342	4.2932	4.22775	3.86725	4.73416	4.67951	5.0069	4.33553	4.38779	4.60644	4.49979	4.59287	4.51761	5.40706	5.29768	5.36799	5.51983	6.71334	6.53015	6.23547	6.10763	6.2926	6.5382	4.86994	4.9131	5.03481	5.21333
ENSG00000117592	0.852827	11.4369	11.25	11.4441	11.2756	11.3258	11.2468	11.2817	11.4383	11.1443	11.2329	11.1491	11.3442	11.0536	11.5307	11.5785	11.5744	11.3903	11.5709	11.8048	11.7785	11.7613	11.7579	11.5375	11.6378	11.6152	11.5128	11.7258	11.8506	11.7197	11.7981	11.7926	11.7943	11.5195	11.7776	7.87791	8.34553	8.05632	10.3641	8.90386	9.12792	9.56323	11.0207	9.1277	9.50929	10.521	10.6731	10.2639	10.6026
ENSG00000076321	0.417873	6.10856	5.94279	6.12882	5.98073	5.99975	6.15614	6.29549	6.13196	6.35696	6.14084	6.32781	6.17741	6.37912	5.81324	5.91797	5.64156	6.11796	5.78464	5.90684	6.22142	6.01366	6.30753	6.02545	5.684	5.76689	6.16132	5.92554	6.1226	6.45685	6.43371	6.16339	6.0157	6.10178	5.64807	7.4641	8.1545	7.88307	5.85377	5.84463	5.77378	5.92597	6.05322	5.80235	6.126	6.41056	6.74568	6.15162	6.0621
ENSG00000117593	0.874156	6.43428	7.20937	7.01203	7.25205	6.46097	6.9723	7.01994	6.74306	6.95687	6.96717	5.96831	6.79602	6.07629	6.11498	6.77198	6.53907	6.57082	6.48177	6.0209	6.02195	6.92644	6.10428	6.23923	6.42682	6.91727	6.09567	6.43373	5.77012	5.89198	6.46244	5.93758	6.68619	6.20621	6.45551	5.95377	5.91301	6.04184	7.1109	7.86145	7.93842	7.82979	7.64673	7.95494	7.93539	6.63572	6.31832	6.23994	6.31859
ENSG00000120332	0.17447	4.06186	4.14624	4.02276	4.32063	4.42969	4.58859	4.52839	4.59872	3.81556	4.65516	4.2348	4.81755	4.4105	4.69727	4.39356	4.77841	4.52564	4.06684	4.41297	4.16064	4.98121	4.77392	4.78774	4.56044	4.31087	4.28456	5.21203	5.95269	4.82803	4.61847	4.48617	4.13818	4.58375	4.76054	5.0772	4.75643	4.9023	5.22467	5.33078	5.50048	5.28401	5.22469	5.44886	5.71101	4.52857	4.34155	5.04599	5.03522
ENSG00000116183	0.127148	5.62019	5.16608	5.29769	5.30088	5.37872	5.27395	4.85198	5.65935	5.06741	5.15116	5.80091	4.73391	5.79196	4.75838	5.21285	5.02195	5.6191	4.94511	5.38357	5.29978	4.62753	5.49347	4.98697	5.04502	4.88197	5.11444	5.64521	5.30015	5.48014	5.76516	5.39757	5.22419	5.1629	4.94488	6.70142	6.41329	6.32146	6.72283	7.49721	7.47782	7.2632	6.88933	7.01669	7.23998	5.78113	5.49443	6.18966	6.32077
ENSG00000198797	0.581905	8.14908	7.24693	8.00911	7.93821	8.04263	8.07233	7.74702	8.03769	7.55718	8.09774	7.50265	7.59668	7.45978	8.18367	8.1426	8.63919	7.57919	6.92977	6.13832	7.29913	7.25274	6.84835	6.20082	6.00981	6.6344	5.92886	5.87625	6.06106	6.8582	6.85333	6.99362	7.33673	7.68803	6.24672	6.03306	6.30751	5.95776	5.93206	6.50067	6.67808	6.30407	6.20831	6.55045	6.47683	5.84419	5.42686	6.00697	5.84463
ENSG00000116199	0.860954	7.53559	7.41081	7.21605	7.53397	7.30455	7.3291	7.20868	7.41047	7.44054	7.17522	7.6352	7.3307	7.28555	7.33602	7.2298	7.35815	7.66838	7.25309	7.38842	7.81302	7.37253	7.59784	7.44738	7.39499	7.28252	7.66399	7.64548	7.43347	7.6145	7.36966	7.47773	7.44189	7.17046	7.29935	6.19965	6.10785	6.23532	7.07677	7.01802	7.00923	6.44313	6.49261	6.58744	6.50288	6.70009	6.70457	6.26127	6.20839
ENSG00000186283	0.608601	10.1863	9.97497	10.1883	10.006	9.91666	10.1089	10.6501	10.3201	10.0761	10.3359	10.1205	10.2238	10.1047	10.5168	9.89611	10.6922	10.332	10.0322	10.1968	10.2287	9.84788	10.2362	10.3292	10.1624	10.1069	9.91911	9.68074	10.3137	9.47976	9.53938	10.385	9.34691	10.3478	9.93224	10.2934	10.5861	10.8646	8.17505	7.86688	7.86078	7.20998	7.03312	7.59462	7.29094	5.27313	5.91	5.05209	5.32667
ENSG00000057252	0.711324	7.51244	6.99115	6.99632	7.53236	7.25433	6.9227	7.30304	7.16056	7.55124	7.40702	7.42983	6.99367	6.82232	7.0424	7.14253	6.85958	7.29556	8.98821	8.53224	8.52271	8.83074	8.28589	8.72537	8.87437	9.13747	8.91269	8.73991	8.69182	8.2923	8.49462	8.54364	8.22197	8.76223	7.79483	5.46886	6.01844	5.97171	4.9685	4.58338	4.95367	4.30899	4.92736	4.24366	4.29006	5.06752	6.04075	4.4861	4.61577
ENSG00000143340	0.672866	4.58599	5.22527	4.67375	4.75018	3.74319	4.68475	4.52056	4.22869	5.24169	4.90093	5.05116	4.29491	4.84623	5.14786	4.43438	4.51015	5.17904	5.46731	4.4371	5.10231	5.57237	4.0013	4.26037	5.53491	4.42579	4.48531	4.26215	4.53832	4.38359	4.67587	4.50255	5.63197	6.5649	4.82648	5.84383	5.51878	5.23188	5.65301	6.92864	6.76791	7.16107	6.17928	7.00644	6.84364	7.48483	7.23312	9.55744	10.3628
ENSG00000116260	0.760538	8.6673	9.09449	9.44216	8.92879	9.36529	9.49838	9.28427	9.43323	9.39118	9.19319	9.25569	9.1937	9.668	9.27402	8.61464	9.27727	8.66982	9.61769	9.575	8.96939	8.75582	9.1784	9.12971	9.15617	9.0706	8.54181	9.33849	9.08292	8.71798	9.55867	9.64576	8.7582	9.05606	8.55163	7.06552	7.79393	7.53132	9.73525	8.4498	8.23719	9.15849	9.81077	8.77872	9.55543	9.46259	10.2493	9.08617	8.23239
ENSG00000153029	0.193439	4.6715	4.83926	4.85782	4.76222	4.82764	4.76184	4.79022	4.73295	4.77695	4.82148	4.93606	4.94144	5.07185	4.69672	4.74232	4.47333	4.9275	5.32703	5.14214	5.10653	5.35646	5.1696	5.55592	5.54278	5.41318	5.49449	5.56662	5.35216	5.22716	5.40329	5.49179	5.11254	5.05514	5.08932	5.54489	5.40299	5.40677	5.87872	6.33452	6.24879	5.95311	6.17589	6.29521	6.13267	5.1658	5.06203	5.19952	5.36348
ENSG00000135829	0.835039	8.50241	8.65672	8.34954	8.72444	8.7479	8.18532	8.81853	8.60698	8.93318	8.28714	8.58693	8.84207	8.28983	8.31413	8.40615	8.78389	8.7852	7.8222	8.36357	8.296	8.2731	7.80954	8.60504	7.92746	8.27447	8.35633	7.70757	8.43253	8.42765	8.06706	8.34971	8.3336	8.3547	8.5479	5.65514	5.89151	5.72812	6.85493	6.37574	6.16039	6.65398	6.28945	6.29267	6.40767	8.25277	8.58648	8.25002	9.01145
ENSG00000121481	0.880115	6.24583	6.59474	6.00963	6.74243	6.25801	7.52441	7.02705	6.7639	7.19969	7.164	7.17423	7.27501	6.4408	6.73883	6.20912	5.60519	6.49255	6.02375	7.58848	7.45743	6.60957	7.04439	7.35036	6.73827	7.1059	6.69457	7.39146	6.79668	6.74767	7.3074	7.49204	7.54675	6.21311	7.45683	5.54905	5.95865	5.43464	5.27768	5.52645	5.97029	4.68094	4.80096	5.04517	4.73943	4.8653	4.96874	4.72369	4.82797
ENSG00000157181	0.759497	6.1944	6.08339	6.47641	6.12472	6.23413	6.38032	6.08144	6.47682	5.97545	5.99367	6.57282	5.88892	6.05301	5.72722	6.28468	6.35502	6.19047	6.24412	5.93922	6.35261	6.22864	6.18175	5.9601	5.83099	5.85292	5.87556	6.56057	6.19733	6.34391	6.34995	6.33545	5.90175	6.0472	5.97662	5.6676	5.78382	6.48739	5.97776	6.10569	6.09365	6.31972	6.29547	5.87367	6.09101	5.95313	5.98229	5.62078	5.58316
ENSG00000116711	0.344841	5.72821	6.2649	5.72203	6.06845	5.88623	5.98055	6.13171	6.18099	5.7802	6.29541	5.85415	6.47661	6.04295	6.25015	6.58322	5.84605	5.15506	6.23007	5.74726	5.76227	6.28148	5.27609	5.95889	5.82041	6.11381	4.98794	5.80657	5.80122	6.03169	6.31534	6.26048	6.12166	6.21818	6.31235	3.94025	4.39755	4.23342	4.25144	4.30596	4.38475	4.12464	4.21436	4.13402	4.09775	4.73489	5.18982	4.1473	4.29886
ENSG00000090104	0.269249	5.09132	4.38837	5.34769	4.53214	5.0105	4.95557	5.04685	5.16954	4.96062	4.96384	4.99361	5.13052	5.07607	4.90177	4.42707	4.41747	5.02093	4.7403	4.92753	4.83581	4.29534	5.15961	4.60318	5.26696	4.7822	4.84173	5.08026	5.26282	5.73348	7.02752	5.31295	4.59005	4.81088	4.40625	4.2709	4.19662	4.24789	4.56488	4.62501	4.6961	4.52784	4.82164	4.57118	4.57637	4.92856	5.8771	4.54516	4.20054
ENSG00000116741	0.725795	8.26441	8.26551	8.17589	8.13762	8.48877	8.22025	8.41901	8.59934	8.49775	9.09591	8.39305	8.11006	8.84256	7.99749	8.4122	7.99046	7.63933	8.45771	8.53277	8.29413	8.46316	8.32981	8.3001	8.58755	8.17911	8.4852	8.50174	8.52629	8.87715	9.05464	8.6886	8.13213	8.73445	7.72251	14.0065	13.7966	14.0575	8.25885	8.50823	8.71837	7.32822	9.10933	6.46176	6.5033	9.43707	9.87453	7.70449	7.12791
ENSG00000134365	0.153111	4.52446	4.17232	4.10519	4.37479	5.00091	4.78964	4.63705	4.57902	4.39527	4.868	5.07364	4.16704	5.67727	4.26271	4.16806	4.62216	4.75613	4.64293	5.07923	4.3665	4.37744	4.87672	4.08013	4.6996	4.7315	4.99717	4.93589	5.15666	4.05667	4.98333	4.7351	4.50374	4.22173	4.87564	5.2873	4.83414	5.04	5.53535	6.05044	6.69273	5.46142	5.46322	6.13139	5.84299	4.69535	4.3931	5.16964	4.96399
ENSG00000134391	0.222921	5.34845	4.80907	4.93773	4.89127	5.19536	5.13732	4.7643	5.10118	5.34119	4.9608	4.8411	5.33451	5.17452	5.39898	5.71519	5.5401	5.55541	5.36449	6.17245	6.20739	5.01899	6.0258	5.28749	5.17578	5.29019	5.34293	5.73639	6.70117	5.81983	6.10141	5.5036	5.46098	4.88883	5.03652	5.67884	5.74287	5.31599	5.95492	6.21904	6.34308	5.39194	5.89563	5.97667	6.04972	4.86662	4.75613	4.69259	4.7799
ENSG00000118200	0.896392	8.8709	8.5211	8.33027	8.60226	8.30595	8.49032	8.60471	8.61018	8.78247	8.45857	8.36117	8.59873	8.61762	8.86939	8.78049	8.71254	8.66093	8.77005	8.37282	8.70599	8.64837	8.80297	8.68288	8.68154	8.7105	8.54137	8.79312	8.85552	9.03746	8.80461	8.86248	8.90065	8.74573	8.96017	5.68678	5.85761	5.49744	7.18637	6.59304	6.42714	6.72205	6.70851	6.56129	6.40873	7.34043	7.821	7.12353	7.12136
ENSG00000170128	0.335453	4.21932	4.08923	4.57304	4.18532	4.32606	4.2087	4.79613	4.5213	4.4804	4.48404	4.60943	4.32937	4.21635	4.23356	4.45237	4.31313	4.06516	4.2937	4.14892	4.27931	4.2286	4.45936	4.08867	3.91577	4.07585	4.25796	4.44894	4.43668	4.50725	4.3836	4.29331	4.5362	4.34243	4.26397	4.69827	4.68076	4.76821	4.44474	4.91795	5.63002	5.28639	4.89178	5.20548	4.99957	4.63521	4.36893	4.89562	5.14897
ENSG00000163362	0.632945	7.95498	7.32683	6.87689	6.88529	6.66225	6.47724	7.1174	6.70338	6.81069	7.02421	6.55985	6.73929	6.11444	7.60548	7.58099	7.59897	8.23506	6.46326	6.90405	6.0268	6.8311	6.36101	6.30056	6.25061	6.66065	6.84528	6.05234	5.92202	5.98282	5.99148	6.38355	7.64391	7.25122	8.31794	6.06818	5.99916	5.80739	6.62796	7.04443	6.68791	7.20206	6.64469	6.94701	6.82755	6.10913	6.12011	6.97623	7.85072
ENSG00000198700	0.649816	7.21077	7.12384	7.10224	7.13958	7.0625	7.33122	7.35704	7.33045	7.0323	6.81602	7.02607	7.01174	6.69343	7.41349	7.67843	7.7857	7.36166	7.5666	6.69515	7.19711	7.58016	7.6419	7.11263	7.45586	7.177	7.06157	7.73504	7.27038	7.16979	7.07219	7.19555	6.75268	7.57823	7.33603	7.44739	7.53186	7.08469	7.64373	7.63299	7.25252	7.25883	7.29837	7.18314	7.36427	7.0916	7.19436	6.75064	6.51892
ENSG00000134375	0.685894	6.48496	7.11353	6.73523	6.72317	6.81573	6.90076	7.13059	6.90759	6.85365	6.94861	6.73694	6.79862	6.73722	6.76766	6.68094	6.75264	6.49387	7.23904	6.87373	6.72146	6.87907	6.81638	7.00632	7.04279	7.18691	6.93003	6.65002	7.05077	6.87807	6.76249	6.55566	6.81599	6.81948	6.71175	7.11581	7.12638	7.27328	6.07301	5.49979	5.49768	5.52019	5.52342	5.28941	5.42351	5.94579	6.02977	5.83324	5.77082
ENSG00000176393	0.756398	8.34012	8.60045	8.66424	8.38705	8.09523	8.63129	8.63052	8.5813	8.52461	8.29185	8.29641	8.08997	8.19872	8.47454	7.84993	8.44809	8.18262	8.43255	8.04541	7.82014	8.04692	8.13315	8.12457	8.07997	8.25176	7.71707	7.84484	8.17571	7.66951	7.99801	7.85883	7.49423	7.9209	7.96933	9.12263	8.48942	7.65042	8.48261	6.95911	7.26741	7.88549	7.3786	7.24637	7.19742	9.1727	8.82973	8.54141	8.3168
ENSG00000170075	0.289556	5.37163	4.94833	4.90607	4.91111	4.95413	4.70289	5.64033	5.3856	5.3172	4.80334	5.26723	5.09298	4.86926	5.28907	5.3834	5.05104	5.35824	4.74202	5.46543	5.42304	5.11409	5.30019	4.83447	4.43052	4.44754	5.16542	5.19666	5.05913	5.37846	5.34076	5.33463	4.35992	4.59738	5.36033	5.70782	5.54829	5.71868	5.74968	6.13379	6.33822	5.62542	6.05237	6.25983	6.00449	5.4965	5.07762	6.02233	6.17334
ENSG00000163444	0.856611	10.0383	10.034	9.75388	9.73737	9.50752	9.82023	9.60179	9.79077	10.1841	9.77526	9.99883	8.84766	9.70312	9.5787	9.11961	9.02715	9.75973	8.86898	9.02718	9.73501	9.47689	9.40185	9.36763	9.80982	9.3752	9.79334	9.30053	7.54344	9.41635	9.0351	8.90207	9.46348	9.53272	9.87502	6.45052	6.50398	6.94815	7.52865	6.62568	6.9006	6.8176	7.14291	7.29799	6.84992	6.6316	6.70742	5.55614	6.99587
ENSG00000159388	0.752772	6.85276	6.50052	7.33912	6.38822	6.73248	6.653	7.70984	7.75843	7.02485	7.85544	7.63206	6.75504	6.61558	6.69877	6.84332	6.73784	6.88806	7.07865	6.96058	6.75199	6.82816	6.9428	6.73898	7.231	6.89519	7.23671	6.98912	6.71872	7.25415	6.74101	6.53249	7.02022	7.20716	6.62369	6.88831	6.97837	6.86116	8.33204	9.09637	9.09716	7.62267	8.16936	7.8954	7.80424	9.35331	10.2566	6.97688	6.73588
ENSG00000188783	0.132263	5.66912	5.97479	5.74014	5.79826	5.26038	5.44602	5.64538	6.09127	5.52078	5.98043	5.65658	5.81848	5.91297	5.91071	5.86149	5.9049	6.26149	6.24231	5.90782	5.88476	5.81072	5.89063	5.98373	6.3454	6.36768	5.96344	5.5279	5.74837	6.04484	6.19602	6.11921	6.07575	5.7242	6.02119	7.41142	7.38525	7.23256	10.031	9.84765	9.7091	8.63936	9.01142	8.66096	8.50549	7.28036	7.24192	7.17954	7.08623
ENSG00000184144	0.501741	5.9822	4.87502	5.548	5.10175	5.52846	5.76241	4.99943	5.87289	5.68654	5.21029	6.3523	4.81254	5.37821	5.33786	5.20397	5.49437	6.10221	4.85084	5.27443	5.80997	5.31764	5.98056	4.77576	5.07939	5.43317	6.27945	5.76986	4.74493	6.04201	5.92627	5.9365	4.67026	5.42851	5.54294	6.52537	6.46545	6.32991	7.28857	7.61943	8.01763	7.77756	7.54279	7.96827	7.62337	6.8653	6.24458	8.54713	9.00215
ENSG00000117266	0.288529	6.2194	6.58713	6.78334	6.6947	6.30619	7.00395	6.66043	6.44137	6.65925	6.65352	5.86274	6.16837	6.36299	7.27507	6.75996	6.85786	6.04611	7.06402	5.00122	6.63397	6.74146	6.57051	6.92504	6.77294	6.55167	5.71715	6.66376	5.12404	6.14911	6.00466	6.13206	6.50618	7.03811	6.33236	6.20387	6.47987	5.15571	6.71008	6.60898	6.34091	6.34088	6.32337	6.47437	6.95007	6.16882	6.00018	6.57339	6.45999
ENSG00000196188	0.251827	5.11872	4.78737	4.94502	4.73124	4.96858	5.33266	4.47244	4.79684	5.75601	4.66804	6.53763	5.14633	5.04148	4.88375	5.75759	4.7019	5.56776	4.52791	4.52232	6.2269	4.80998	6.23523	5.07878	4.46012	5.68096	4.97352	5.93183	5.85935	5.39108	6.25366	5.53623	5.22899	4.63816	4.64855	5.90606	6.26666	5.97704	6.89129	7.5305	7.57465	6.77196	7.39115	7.12273	7.22523	5.35488	5.12327	5.93486	5.94276
ENSG00000143466	0.132746	4.79679	4.88292	4.70697	4.84471	5.22502	5.05107	5.00816	4.79005	4.93352	4.98029	4.69608	4.6185	4.89433	4.90979	5.08358	4.60549	5.22085	5.15537	4.87019	5.08671	5.38288	5.25286	5.49903	4.97163	4.74264	4.92258	4.79347	4.88794	5.35802	4.73097	4.99234	5.11164	5.18624	5.29371	6.5162	6.50191	6.64964	7.26838	7.75739	7.42498	7.35092	7.46349	7.51015	7.43986	6.39854	6.15914	6.94051	6.97484
ENSG00000162889	0.696238	6.10117	5.77044	5.78499	5.82962	5.98622	6.22184	5.73855	5.76316	5.93385	5.86594	6.10035	6.02995	5.92212	5.5416	5.86193	5.67893	6.02776	5.95887	5.87139	5.89734	5.53342	6.00066	5.97367	6.16147	6.05929	6.01877	5.87546	5.87381	5.98715	6.14161	5.92296	5.92224	6.12025	6.02649	6.42626	6.54856	6.56655	7.42788	7.05597	7.1026	7.44318	6.85217	7.21898	7.22661	8.48978	8.13649	9.03488	9.38161
ENSG00000123836	0.682713	5.31441	5.01949	5.23695	4.88849	5.00544	5.32279	5.0523	5.45746	5.18068	4.97357	5.24749	5.24356	5.08106	5.16088	5.19606	4.97846	5.90749	5.38546	5.41412	5.97521	5.46417	4.78868	4.8625	5.2986	5.61207	5.42993	5.65675	5.27844	5.74234	5.14405	5.59796	4.94805	5.43284	5.17543	7.07057	6.90672	7.05915	6.71099	7.39375	7.1567	6.48133	6.51259	6.88874	6.90795	5.63151	5.51471	5.90278	6.08876
ENSG00000123838	0.294238	6.37661	5.2213	5.99647	5.98825	6.02332	6.1164	5.02	6.01641	5.61148	5.76516	6.42923	5.66025	6.64837	5.0188	5.34904	4.78731	6.33733	5.8173	6.15658	6.15538	5.90313	5.79479	5.97456	6.29649	6.3243	5.96922	6.79922	6.83967	6.53401	6.54823	6.25218	4.52671	5.705	5.13884	6.83082	6.7937	6.37258	7.39862	7.64853	7.82245	7.30975	7.19924	7.38214	7.42534	5.72176	5.78512	6.48473	6.50237
ENSG00000117322	0.662012	4.33115	4.01909	4.22737	4.06842	4.91033	4.14714	3.82499	4.50535	4.1091	4.01016	5.23712	4.63067	6.0728	3.93765	4.57452	4.12525	4.42229	4.11537	4.21694	4.42591	4.05821	4.80768	3.95677	3.97142	4.03257	4.26556	4.33499	4.64124	4.58707	4.66057	4.71096	4.13232	4.38328	4.38572	9.14046	9.12671	8.38859	4.91211	6.05665	5.92624	5.36133	5.23192	5.73709	5.39358	4.11642	4.04225	4.13297	4.55856
ENSG00000203710	0.559907	5.08726	4.67234	4.97463	4.91791	4.95637	5.07598	4.85117	4.9395	5.14089	4.91095	5.00702	4.95604	5.05915	4.73595	5.29749	4.93145	5.12717	4.9181	5.0903	5.15348	4.80844	4.87977	4.9274	5.04386	4.92296	5.0686	5.09725	5.29143	5.01273	5.4286	5.4867	4.99198	4.7867	4.92864	5.20489	5.04176	5.16774	5.13573	5.54835	5.63366	5.39513	5.33048	5.25916	5.34512	4.8524	4.79114	4.95478	5.19426
ENSG00000117335	0.630466	6.53912	6.69824	6.49093	6.95604	6.39451	7.06778	6.69443	6.84441	7.06505	7.04864	7.26765	7.21374	7.61954	6.55447	6.70224	6.90645	6.66544	7.57937	7.33841	7.47721	7.4521	6.84627	7.64856	7.35436	7.42283	6.93803	7.38327	7.04656	7.01466	7.16217	6.85494	7.11345	6.91451	7.33488	5.97915	5.77075	5.72711	7.9078	7.1165	7.02949	7.58781	7.64717	6.96139	6.88881	8.75025	8.57785	7.74551	7.3568
ENSG00000008118	0.139722	5.5186	5.61883	5.69891	5.64912	6.16747	5.73206	5.63581	5.67552	5.44621	5.22772	5.78471	5.14734	5.5059	4.50414	5.45027	5.18499	5.50807	5.40113	5.62742	5.60562	5.01263	5.45383	4.75823	5.1345	4.82335	4.87992	4.86007	4.86571	5.18919	5.52443	4.89086	5.31638	4.84222	4.94889	6.46218	6.49993	6.01873	7.43408	7.54532	7.52283	7.05892	7.07614	7.28434	7.10139	5.40622	5.70667	5.70027	6.04225
ENSG00000117597	0.748164	7.66407	7.95998	7.7849	7.77062	7.39685	7.75193	7.92565	7.8932	7.91622	7.85125	7.58753	7.63269	7.75404	7.74277	7.67994	7.68269	7.69014	7.34307	7.23617	7.48551	7.47507	7.60415	7.35427	7.40098	7.58282	7.32763	7.4621	7.4285	7.33985	7.47709	7.53659	7.21343	7.49255	7.39535	5.48771	5.18885	5.5729	6.54676	6.5053	6.45086	5.91616	6.21921	6.05044	6.26442	5.36249	5.64886	5.29934	5.47351
ENSG00000066027	0.835274	6.92817	6.74361	6.7078	6.63444	6.83606	6.57533	6.85761	6.41469	6.53399	6.78696	6.46994	6.70531	6.6428	6.92454	6.7986	6.7918	6.5591	6.68616	6.63953	6.7423	6.80495	6.90956	6.9226	6.84929	6.74439	6.38264	6.59556	6.92709	6.51739	6.37292	6.52923	6.6539	6.8496	6.54759	6.53768	6.55796	6.03718	6.58805	6.57323	6.6852	6.52238	6.45113	6.92115	6.65662	6.57522	6.24725	6.21212	6.10305
ENSG00000117691	0.697612	7.26949	7.80206	7.6917	7.73115	7.64311	7.73931	7.96292	7.48103	7.9479	7.98757	7.56152	7.94289	7.46808	7.7421	7.9175	7.66362	7.29173	7.63465	7.75133	7.6983	8.031	7.61825	7.63669	7.90033	7.61995	7.29183	7.33404	8.17526	7.34277	7.41127	7.75669	7.50396	7.9394	7.58757	6.98991	6.68165	6.52057	7.59181	8.03064	7.92858	7.63207	7.45787	7.85562	7.91572	6.3431	6.47122	6.69586	6.67271
ENSG00000136643	0.661258	8.02975	7.99838	7.96609	8.04847	7.56729	8.11427	8.13899	8.10493	8.22591	7.97911	7.95991	8.0533	8.43213	8.03071	8.27101	8.13065	7.92804	8.609	8.57928	8.58969	8.74645	8.66594	8.22239	8.40476	8.2807	8.2905	8.2601	8.44462	8.73839	8.39518	8.43481	8.83859	8.56135	8.52698	6.67953	6.52855	8.33484	6.80775	6.4812	6.6104	7.57334	7.19338	7.13385	6.9806	8.80339	8.41462	9.75727	10.4185
ENSG00000136636	0.822943	9.15673	8.91772	8.97369	9.04602	9.00582	8.66855	8.94128	9.19044	9.20191	9.05058	8.61083	8.75374	8.95917	8.78718	9.27238	8.83221	8.86675	8.82709	8.73143	9.12085	9.18345	9.30411	9.14655	9.15531	9.19993	9.3236	9.26951	9.2637	9.38283	9.30515	8.69478	9.41713	9.1105	9.40319	5.86816	5.03152	4.88673	4.77491	4.41953	4.23622	4.45504	4.66289	4.54039	4.36735	5.37261	6.07426	5.20854	4.84353
ENSG00000067533	0.747255	9.00394	9.31934	9.35726	8.95444	8.35169	9.21719	9.2269	8.89094	9.23795	8.85849	8.81092	8.95439	9.05579	9.05276	8.94676	8.8917	8.81632	9.01178	8.79514	8.92251	8.75652	8.84668	8.491	8.62879	8.52909	8.27785	8.77633	8.83329	8.44845	8.62693	9.10514	8.4525	8.92954	8.7548	6.37553	6.52638	6.69034	5.33336	5.0272	4.79186	4.86649	4.89538	4.71494	4.86819	5.56764	5.68001	4.99479	5.05146
ENSG00000092969	0.80626	6.85333	6.15745	5.98424	5.81885	6.20021	5.52166	5.90394	5.36458	5.86757	5.91814	5.6613	6.34981	5.36296	6.77527	6.82494	6.62182	6.72023	5.82633	5.84069	6.12617	6.11355	5.4579	5.77201	5.89512	5.81408	6.13547	5.31773	5.85551	5.61783	5.64928	6.09343	6.58562	6.316	6.50729	4.87054	4.97611	4.86224	5.05622	5.70164	5.42579	5.36966	5.3018	5.63792	5.34814	4.99331	4.81909	5.23231	6.43309
ENSG00000067704	0.657119	8.61895	9.11099	8.98678	8.80324	8.74781	8.99286	8.99907	8.91607	8.80777	8.87638	8.84986	8.79629	9.25207	8.7399	8.41001	8.87436	8.23321	9.19711	8.90586	8.96624	8.75463	8.7924	8.75664	8.89775	8.89793	8.78517	8.95472	9.02024	8.8867	8.95642	8.78585	8.84683	8.89643	8.50688	10.6351	10.3398	9.48469	8.93955	6.59386	6.75584	7.52929	7.99823	6.80765	7.71376	9.52111	9.67793	8.8747	8.52337
ENSG00000162817	0.673962	7.87164	7.8519	8.07701	8.07147	8.03324	8.32337	8.13956	8.13435	8.06318	7.93859	7.79757	7.67393	8.02219	7.64006	7.83112	8.2489	7.09346	8.78214	8.64198	8.48883	8.28221	8.83624	8.71204	8.68463	8.70728	8.37413	8.88122	9.14732	8.7327	9.05889	8.75032	8.32164	8.55561	8.14213	6.73398	6.92248	6.42596	7.93596	7.17066	7.14786	7.38334	7.46079	7.23903	7.46542	6.79916	7.28985	6.02526	5.7143
ENSG00000117791	0.674654	6.94053	7.09287	7.51835	7.0163	7.41537	7.26176	7.30071	7.73924	7.06228	6.95961	7.09863	7.3753	7.01263	6.99707	6.73103	7.26656	6.63857	8.30155	8.22385	7.77251	7.68513	8.0551	8.10374	7.97536	8.19673	7.74612	8.0014	8.12265	7.83293	8.04394	7.39665	8.10279	7.8908	7.50526	8.00727	8.27746	7.52336	6.55766	6.57626	6.56379	6.25329	6.78481	6.36942	6.20686	6.53598	6.64512	6.11499	6.91529
ENSG00000186205	0.688318	6.69752	6.99933	7.03086	6.58737	6.7095	6.98962	7.24112	7.20213	6.71724	6.2003	6.67098	6.71593	6.55687	7.49824	6.81593	7.09205	6.22441	5.99797	6.16021	6.22698	5.96724	5.61488	5.58414	6.07278	6.01125	5.79746	5.28813	5.58251	5.12697	5.19116	5.90664	6.4288	6.08972	6.44843	7.55301	7.41529	7.41943	8.53949	9.06945	9.09977	8.77686	9.18297	9.42638	8.95677	6.28513	6.17657	6.48055	6.67061
ENSG00000162909	0.862545	7.58144	7.14299	7.17681	7.13986	7.45729	7.1291	6.98678	7.211	7.08908	7.15655	7.47853	7.03667	7.44458	7.4049	7.76095	7.74454	7.87583	7.57855	7.80159	7.73189	7.36045	7.71903	7.54009	7.37055	7.43441	7.75047	7.43666	7.51387	7.62226	8.01758	7.62892	7.33732	7.49581	7.48242	7.55409	7.18096	6.74835	8.81515	8.43286	8.46707	7.81329	8.95397	8.26163	7.99151	7.64918	7.83311	7.82992	8.12477
ENSG00000143756	0.583901	8.78281	8.70024	8.59313	8.47058	7.94555	8.54897	8.59981	8.67718	8.52511	8.4472	8.33991	8.42903	8.13922	8.27157	8.59067	8.28286	8.73713	8.33433	7.94477	8.2187	8.60801	8.19177	8.36327	8.32689	8.66444	8.18514	8.26245	8.57819	8.65032	8.42589	7.9341	8.33102	8.03716	8.24137	7.8155	6.94939	6.70401	7.16178	6.3433	6.34841	6.03759	6.38187	6.17823	6.12059	6.80418	7.35927	6.10577	6.22077
ENSG00000143753	0.856901	8.42912	8.16394	8.38908	8.32623	8.13232	8.28402	8.52834	8.24307	8.37902	8.35297	8.18314	8.4376	8.25171	8.66581	8.65695	8.6761	8.2107	8.47554	8.57041	8.59222	8.425	8.33497	8.5305	8.41611	8.4139	8.42371	8.02778	8.38041	8.32528	7.83433	8.52518	8.6114	8.50118	8.45425	6.41828	6.94846	6.65988	7.44669	5.45878	5.95562	5.59058	5.94024	5.62407	5.58816	7.53313	7.73602	6.33547	5.9698
ENSG00000143771	0.589231	8.80282	8.81761	8.82643	8.6193	8.84495	8.89374	8.76817	8.55865	8.87166	8.9828	8.7734	8.69143	8.8864	8.5373	8.8336	8.71649	8.67371	8.765	8.56094	8.7064	8.87004	8.74881	8.90059	8.71043	8.70061	8.67654	8.49491	8.80423	8.57457	8.48988	8.39674	8.70977	8.73174	8.61488	6.379	7.59961	9.62123	6.95739	5.58843	5.75591	5.86393	5.61969	5.50995	6.26016	7.60657	8.35331	6.98097	6.5166
ENSG00000143786	0.707178	6.70264	6.89467	6.41756	6.9333	6.85679	6.98276	6.80423	6.48953	6.68368	6.96384	6.1035	7.12578	6.61491	7.83297	6.87962	7.4605	6.61724	5.73882	5.43502	6.06065	6.03677	5.5245	5.36343	5.3942	5.58901	5.74472	6.568	5.96983	5.82484	4.99552	6.15999	6.6982	5.9102	6.37263	4.33065	4.7381	5.02207	4.35053	4.40956	4.56678	4.51223	4.4609	4.41959	4.60025	4.69317	5.24984	5.15903	5.07017
ENSG00000143742	0.696107	11.2544	10.9455	10.8055	10.9277	10.6634	10.8056	10.746	10.9333	10.9577	10.8371	10.9363	10.7301	11.0532	11.0406	10.9503	10.8996	10.7438	10.8909	10.6793	10.9141	11.0277	10.8014	10.6536	11.1067	10.9621	11.0024	10.9289	10.6546	10.9521	10.827	10.7511	11.1095	10.7724	10.9595	10.6379	10.7449	10.1818	10.5559	7.54528	6.91995	8.02767	8.11635	7.00954	8.04383	10.6365	11.2456	9.81532	9.53377
ENSG00000218327	0.197706	9.81764	10.7371	9.95491	10.4608	9.46485	10.4259	9.72669	10.2059	10.1229	9.62594	9.43615	9.71511	10.344	9.67162	8.93193	9.24799	9.61459	9.5133	9.22035	9.23247	9.37344	8.69986	9.2794	9.68945	9.78554	9.32753	9.97343	9.63949	9.56762	10.0979	9.71598	8.96741	8.71731	9.26323	8.44435	8.47366	7.83182	7.72723	7.25246	7.58351	7.06545	7.15572	7.52396	7.55799	8.21748	8.36836	7.45125	7.28058
ENSG00000198835	0.205247	5.64918	5.66956	5.41034	5.3465	5.52482	5.33902	5.63454	5.7754	5.59614	5.7465	5.60451	5.49774	5.92387	5.45551	5.4164	5.60915	5.3996	5.3948	6.06978	5.42001	5.16651	5.56209	5.57653	5.55182	5.7274	5.74834	5.8169	5.46927	5.58947	5.61984	5.69455	5.64513	5.60222	5.65251	6.78093	6.78152	6.61976	7.57803	7.82668	8.02083	7.58127	7.3781	8.03109	7.51505	6.68289	6.30555	7.1549	7.28626
ENSG00000168159	0.873092	8.97441	9.66281	9.59844	9.27551	9.3338	9.47606	9.65433	9.4384	9.47965	9.38867	9.17405	9.6694	9.18451	9.2392	9.46726	9.08083	8.9174	9.0071	8.99183	9.23416	9.40491	9.02303	9.05761	8.99154	8.98469	8.67339	9.01003	9.20328	9.09965	8.85188	8.89481	9.00848	9.15512	8.84959	9.11448	8.41877	10.2626	9.57198	7.99044	7.95617	8.41947	8.48996	8.14685	8.38052	8.76604	9.01985	8.38263	7.63028
ENSG00000168118	0.731651	8.99092	8.85927	8.7906	8.9884	8.69585	9.02758	8.95268	8.79513	8.90697	8.83818	8.86696	8.91987	9.21069	9.19374	8.86824	8.82279	8.89751	8.82041	8.89021	8.92622	8.84442	8.99568	8.58745	8.73642	8.75513	8.7597	8.75565	8.6845	8.65335	9.13606	8.40753	8.85819	9.14317	8.97719	6.32502	6.51779	6.6291	6.70163	5.65386	5.62045	5.87823	5.70948	5.84711	6.06367	8.00928	7.73494	7.70984	8.66989
ENSG00000135763	0.937807	7.7042	8.32683	7.59534	8.43303	7.57357	7.95183	8.15126	7.71156	7.68707	7.92763	7.94429	7.9889	7.86491	7.63532	7.98519	8.07202	7.82535	7.32623	7.18614	7.50732	7.62218	7.67776	7.58187	7.48915	7.83854	7.3691	7.619	7.51801	7.34764	6.8397	7.59084	7.26839	7.49752	7.50057	6.09609	5.94189	6.03306	7.48363	7.29226	7.00651	7.01729	6.84132	6.80065	7.25276	7.12211	7.50445	6.89634	6.20272
ENSG00000143641	0.956245	6.83398	7.21267	6.8201	7.44403	6.94293	7.23074	6.7736	6.92052	7.02771	7.16052	7.06547	7.24297	6.65346	7.3292	7.29138	7.74358	6.96506	7.83563	7.20354	7.57955	7.28074	7.43083	7.74027	7.6504	7.22205	7.46517	7.51889	7.9316	7.24915	7.42538	7.43877	7.6884	7.19928	7.64578	6.38717	6.23289	6.24856	7.80259	6.23003	6.31566	6.12436	6.81739	5.80956	5.87996	8.10644	7.94981	7.2105	7.73761
ENSG00000135775	0.721071	8.15436	8.33241	8.35754	8.28476	7.92228	8.46974	8.36546	8.41812	8.44833	8.05205	8.19555	8.07746	7.68004	8.15985	8.09142	8.12213	8.13688	8.34195	7.4508	8.06987	8.29512	8.08308	8.0781	8.34532	8.21693	8.02465	7.89795	7.87197	8.31236	7.82678	8.45474	7.95442	7.2215	7.71872	8.26546	7.6908	8.55094	7.99999	7.2103	7.54556	7.45703	7.5978	7.74508	7.62591	7.17217	7.41708	6.82827	6.10212
ENSG00000135773	0.263956	4.7981	4.54436	4.87217	4.57932	4.68436	4.88632	4.53816	4.94483	4.8527	4.46379	5.06216	4.5836	4.46388	4.65249	4.87811	4.59789	4.66377	4.69403	5.11089	4.94718	4.78045	5.02867	4.68648	4.9176	4.59381	4.82766	4.91914	4.90944	4.9102	4.9526	4.76206	4.72464	4.94678	4.75437	5.50096	5.34344	5.44694	5.73277	6.65668	6.49677	6.17589	5.80877	6.39858	5.97799	5.00962	4.94804	4.90307	5.46754
ENSG00000116918	0.748163	10.9381	11.0034	11.048	11.1913	11.1019	11.2547	11.155	11.1759	11.2299	11.0505	11.0906	11.3482	11.1793	11.1361	11.1008	11.0825	10.8428	10.8404	11.0553	10.9672	11.3852	11.0752	10.8396	10.8654	11.0518	11.2039	11.1572	11.1499	11.0023	10.7135	11.274	11.0414	11.0964	10.9446	7.38772	8.2842	9.22655	6.71518	6.10419	5.8799	6.26346	6.85309	5.57105	6.18285	7.5092	8.39033	6.60072	6.91959
ENSG00000152904	0.777779	8.87817	8.63276	8.70622	8.49574	8.42628	8.26901	8.39469	8.85707	8.46574	8.54589	8.41813	8.46455	8.29404	8.37332	8.62423	8.48442	8.66786	8.94734	8.57111	8.59433	8.98583	8.76187	8.76459	8.90831	8.84484	8.85171	8.6275	8.75971	8.87705	8.4676	8.63311	8.86901	8.59611	8.73159	6.72742	6.36195	6.80351	7.2447	6.76618	6.64403	7.42859	6.88527	7.13748	7.17381	8.30405	8.07569	8.16998	8.531
ENSG00000116957	0.417558	8.58564	8.70555	8.84167	8.56355	8.6237	8.59443	8.6232	8.67028	8.53554	8.67767	8.46698	8.59845	8.68374	8.38805	8.48044	8.70373	8.53901	8.76993	8.67771	8.55134	8.49594	8.48204	8.69722	8.585	8.705	8.54275	8.59446	8.50127	8.59703	8.44666	8.38094	8.5002	8.59966	8.48938	9.30116	9.03669	8.25792	6.37851	5.98225	6.18906	6.13065	6.09624	5.92794	5.94258	7.3848	7.11969	6.96068	6.42385
ENSG00000077585	1.00678	8.80026	8.47776	8.47648	8.70985	8.8312	8.54077	8.73436	8.72259	8.55026	8.92436	8.4783	8.91514	8.67085	9.63514	8.94835	9.0862	9.528	9.38201	8.88445	8.84038	9.2704	8.77112	9.25474	8.96531	8.73732	8.92569	8.39147	8.72372	8.4965	9.42589	8.75639	8.8395	9.16066	8.93279	10.0679	10.4495	9.58233	6.01409	6.11386	5.93122	5.28994	5.498	5.57294	5.68022	5.50361	6.32369	4.93095	4.93217
ENSG00000133019	0.419551	7.23331	7.12472	7.38513	7.44199	7.57357	7.37304	7.48902	7.28423	7.42054	7.32694	7.37523	7.46411	7.06156	7.07761	6.88821	7.26697	6.46876	6.92888	7.75005	7.03487	6.74495	6.97246	6.79717	6.80679	6.87868	6.51787	6.33366	6.50874	6.51545	6.52638	6.91533	7.75867	7.11474	7.17765	6.284	6.09998	5.85965	6.84154	7.21995	7.31175	6.82115	6.82184	6.35889	6.87812	4.84238	5.46157	5.30211	5.67604
ENSG00000174371	0.82158	8.68515	9.29196	8.90683	8.77676	8.69964	9.1345	9.13155	8.76987	9.0222	8.94852	8.6707	8.80053	8.51178	8.63841	8.07682	8.12884	8.57503	8.02353	8.41674	8.03221	8.49466	8.07852	8.47592	8.38096	8.39913	8.42158	7.58333	8.31774	7.95649	7.64505	7.43103	8.45445	8.0713	8.33025	6.54911	6.41365	7.89738	6.8645	7.14756	7.43692	7.37661	7.11268	7.54614	7.51415	7.01189	6.92172	6.66015	6.24297
ENSG00000179456	0.257131	7.52462	7.9528	7.79111	7.79441	7.62557	7.76357	7.76317	7.74624	7.69318	7.68337	7.95438	8.08982	8.26053	7.51735	7.781	7.1861	7.60609	7.4227	7.6776	7.52959	7.57656	7.62226	7.49652	7.39199	7.34372	7.55244	7.76858	7.82509	7.80883	7.57606	8.00577	7.37082	7.70569	7.55811	6.54885	6.41126	6.33948	5.89546	4.79729	5.38818	6.28746	5.84084	5.73831	5.9269	7.65695	7.78901	6.96302	6.95105
ENSG00000143653	0.755874	9.54284	10.1041	9.78845	10.3712	10.0865	10.1771	10.1615	9.80711	10.3046	10.1495	10.2156	10.1692	10.0949	9.7984	9.55979	9.5755	9.54734	9.79455	9.83481	9.81547	9.75406	9.95582	9.93876	10.0533	9.95462	10.0786	9.93545	9.95407	9.80222	9.75118	9.75676	9.85548	9.87411	9.75294	7.863	8.39806	9.09664	7.36083	7.3155	7.37903	9.34982	8.04643	8.60086	9.11071	9.85798	9.3749	9.18653	8.84135
ENSG00000162722	0.784625	4.24374	5.02996	4.75606	4.73456	4.63672	4.55116	4.98121	4.42372	4.85083	4.60955	4.20373	4.65492	4.37647	4.99069	4.60714	4.52615	4.22574	4.48077	4.4299	5.84255	4.67996	4.98949	4.633	4.5093	4.72481	4.28031	4.72817	4.90929	4.35579	4.49628	4.49475	4.89349	5.27185	4.74414	4.79516	4.76014	4.57241	4.02569	4.31534	4.46156	4.05641	4.10007	4.13677	4.25658	3.9496	4.06441	4.1114	3.95276
ENSG00000067064	0.929082	9.11709	9.33113	9.42266	9.1505	9.85179	9.58753	9.18499	9.20289	9.16088	9.43702	9.44405	9.16769	9.39648	9.07216	9.14495	8.99986	9.03801	12.1773	11.1891	11.6468	11.6623	11.493	11.8677	11.8243	11.8812	11.6595	11.4884	11.5515	11.1379	10.5704	10.5278	10.1018	11.5899	9.14667	6.85723	7.24128	8.38736	8.80493	7.73592	7.41367	7.82026	9.08739	7.97652	8.36482	9.46541	9.75579	8.82857	8.23433
ENSG00000067082	0.851936	5.75485	5.87065	5.81142	5.80815	5.89704	5.52664	5.9675	5.84902	5.56914	6.25817	5.50935	5.68174	5.86535	6.27153	5.80942	5.88526	5.51389	6.71511	6.15441	6.34408	6.37539	6.13317	6.42352	6.80317	6.50388	6.29407	6.47329	6.76323	6.50475	6.29429	5.85226	6.25598	6.4901	6.12532	6.43914	7.08899	6.20079	7.74178	7.61331	7.48517	7.07391	7.37148	7.01273	7.03502	7.6629	8.26458	8.2329	7.57306
ENSG00000178462	0.233204	4.38778	4.43855	4.4782	4.15136	4.23278	4.26594	4.63968	4.78655	4.39005	4.19248	4.2686	4.43904	4.49007	4.40474	4.35463	4.42026	4.3305	4.74459	4.52313	5.17782	5.77146	5.16596	4.39091	5.23817	6.10185	5.03349	6.29278	6.8567	5.20005	4.70043	5.21874	5.9908	4.87262	5.76251	8.7521	7.83433	8.35376	4.86869	5.51576	5.63877	4.97846	5.1942	5.33648	5.32417	4.74627	4.91306	4.72272	4.4968
ENSG00000178372	0.257296	4.62567	4.86537	4.67022	5.10562	5.14996	4.92091	5.29075	4.72672	4.64557	4.9272	4.72863	4.70567	4.64397	4.34807	4.71022	5.04049	4.74486	4.8392	4.88516	5.02117	4.95579	4.46347	4.38667	4.75231	4.46927	5.17712	4.58121	4.28543	4.65832	4.55706	3.99264	5.21596	4.70524	5.1732	4.9732	4.72461	4.5563	4.58577	4.71474	5.12121	5.13923	4.79686	5.5994	4.66004	4.94571	4.6411	4.71488	5.21044
ENSG00000196372	0.952835	7.10395	6.87332	6.99734	7.07357	6.90701	7.07301	7.08934	7.42036	7.27527	6.84924	6.36518	6.80465	6.73298	7.46375	7.60551	7.45275	6.60876	7.1509	6.56712	7.091	7.37112	6.8798	6.79913	6.93093	6.66983	6.77578	7.02382	7.40017	6.60696	7.06416	7.13871	7.01398	6.84687	6.94152	6.36929	6.05747	5.73883	8.35488	7.55157	7.68848	7.43351	7.77501	7.20986	7.5594	6.74988	6.89536	6.46249	7.05017
ENSG00000134460	0.351927	4.90807	4.54801	4.5976	4.79273	5.04871	4.50467	4.60066	4.56798	4.41901	4.79034	5.08433	4.40886	5.20723	4.69562	4.62576	4.47268	5.03808	4.40159	4.71682	4.54052	4.72283	4.72139	4.5497	4.52151	4.44612	4.8775	4.47159	5.03384	4.46916	4.83033	4.9265	4.5212	4.54818	4.53537	5.71558	5.91507	5.51057	5.97886	6.82417	6.6431	6.44973	6.19219	6.47338	6.55832	5.16707	4.96371	5.27581	5.48227
ENSG00000151657	0.657967	8.40951	8.1134	8.42078	8.18056	7.88522	8.24689	8.28452	8.19726	8.24079	8.1309	8.22286	7.8922	8.16055	8.26415	8.22993	8.0558	8.36558	8.01932	8.36175	8.17993	8.16569	7.97659	8.06288	8.33286	8.24178	8.13777	8.02487	7.98405	8.17237	8.22551	8.21639	8.18091	8.15001	8.1545	7.10841	7.2356	9.07587	5.50137	5.12161	5.48391	5.20404	5.25017	5.02872	5.26999	6.08156	6.58392	5.35293	5.14252
ENSG00000148468	0.864472	11.3555	10.8431	10.4384	10.7565	10.4811	10.5311	10.7286	10.4962	10.7733	10.7132	10.829	10.7804	10.0986	11.3599	11.4993	11.4203	11.2268	11.5221	11.3336	11.3797	11.3422	11.3626	11.4758	11.5758	11.4062	11.3447	11.327	11.1773	11.3174	11.0162	11.4362	11.5297	11.4474	11.5287	7.13272	6.56873	6.15128	8.55447	7.37696	7.63607	7.38505	7.30339	7.50804	7.44591	6.66942	7.01545	5.54772	6.06815
ENSG00000077943	0.68433	8.16858	6.41782	6.26378	6.13863	6.66628	6.17121	5.48402	6.64453	5.83104	6.21386	6.65428	6.64689	6.27864	6.92594	6.5479	7.46749	8.32985	7.18112	7.37854	7.25577	6.83705	7.20109	7.64172	7.26367	7.03223	7.14088	7.23942	6.55587	7.03194	7.47884	7.45613	7.83024	7.97072	7.99722	5.64689	5.50881	6.08502	6.92083	7.26583	7.46534	7.09926	7.07641	7.30289	7.07028	5.73845	5.57508	5.27989	5.76717
ENSG00000148484	0.709166	7.7084	7.35725	7.17312	7.04102	7.22116	7.25955	6.80424	7.4873	6.78777	7.33554	7.00409	6.97306	7.5225	7.16459	7.23332	6.84367	7.40869	7.27602	7.74775	7.38098	7.22906	7.49839	7.44392	7.31264	7.54256	7.46901	7.26982	7.64696	7.8261	7.52709	7.58172	6.94277	7.35054	7.1683	7.76287	7.82241	7.72089	6.71185	6.80014	6.51525	6.2153	6.3539	6.10042	6.48098	6.34029	6.72367	6.49966	6.19441
ENSG00000107611	0.169592	4.61741	4.27185	5.22325	4.89742	4.16053	3.96501	4.25885	4.23647	4.67297	4.06377	4.83959	4.98161	4.40711	6.10764	4.62192	5.71356	6.89154	4.67022	4.6202	4.4466	3.95921	4.94887	4.91739	4.51783	4.75602	5.50584	5.36483	4.31529	4.52522	4.84692	5.17162	5.16394	5.37331	5.57567	7.13348	8.76029	7.75192	6.14116	6.91582	6.79384	6.71764	6.81965	6.79496	6.85459	6.74988	6.2032	8.88224	9.51951
ENSG00000165996	0.794095	7.25298	6.60431	6.92376	7.35202	6.80105	6.86177	7.10401	6.93345	6.96275	6.71633	6.3537	7.23485	7.05724	7.17698	7.79082	7.54009	7.53731	7.63813	7.39693	7.25201	7.95024	7.57281	7.25261	7.06891	7.21613	7.04435	7.48265	7.16125	7.37341	7.16511	7.48294	7.87103	7.29873	7.92918	5.88985	5.86284	5.8985	6.73986	6.22299	6.65161	6.45803	6.56681	5.97251	6.0584	6.97936	6.29695	6.17041	6.41956
ENSG00000152487	0.618222	6.63325	6.7783	6.62148	6.55333	6.35715	6.28053	6.65419	6.76667	6.50313	6.78395	6.35965	6.85064	6.41546	6.52837	6.96681	7.03683	7.1818	6.28916	6.89205	5.82093	6.69017	6.4537	6.57131	5.72988	6.35814	6.62769	6.42625	6.16476	6.52998	6.13059	6.42009	6.95374	5.51734	6.96137	4.67879	4.7419	4.46599	5.18988	4.93184	4.8821	5.06266	5.2975	5.08991	5.3159	5.32497	4.98089	4.93904	4.96698
ENSG00000136770	0.607256	7.22759	7.39033	7.41302	7.32918	7.35	7.56518	7.80677	7.20266	7.67881	7.57311	7.48024	7.62884	7.53472	7.46258	7.59947	7.58701	7.31962	7.82983	7.77104	7.80076	8.00317	7.76446	7.86183	7.778	7.59407	7.62222	7.37805	7.96376	7.4669	7.84887	7.71408	7.7094	7.94171	7.29006	6.43988	6.75521	7.88497	6.97294	6.97246	6.49234	6.41485	6.52337	6.45787	6.41436	7.68753	7.30821	7.9842	7.32124
ENSG00000169126	0.733386	6.22786	4.99149	6.02159	5.39074	5.42739	5.3784	5.04361	5.96549	5.80173	5.13902	6.23674	5.67397	5.60435	5.93231	5.6052	5.59782	5.90178	5.57841	5.32475	6.30781	5.47424	6.353	5.71932	5.2928	6.03353	5.08002	6.10018	5.5647	6.57142	5.82992	6.34468	5.40084	5.96306	4.78814	7.06749	6.91716	6.64414	6.94969	7.67275	7.59647	7.16965	7.16176	7.61141	7.36837	6.35407	5.47491	6.69144	6.41333
ENSG00000215186	0.120449	7.53035	7.71902	7.49463	7.62461	6.93177	7.32068	7.56908	7.51955	7.29833	7.46403	6.99741	7.36191	7.17207	6.89616	7.18562	6.97313	7.35738	7.24405	6.49644	6.91555	7.44601	7.05031	7.27944	7.20864	7.69962	7.16871	7.10884	7.08698	7.17818	6.35481	5.9902	7.15346	6.98533	6.93871	10.0523	10.021	9.61384	5.91374	5.65109	6.19798	5.65897	5.98102	5.8777	5.44988	6.97186	7.09015	7.04445	6.75644
ENSG00000177283	0.941495	4.6863	4.5501	4.8436	4.27677	4.46203	4.60278	5.13051	4.61804	4.53165	4.58816	4.28046	4.47261	4.98755	4.58986	4.64266	4.80064	4.9908	4.79343	4.87534	4.64694	5.00371	4.40263	4.59322	5.06295	4.74142	4.90274	4.44663	4.52601	4.53194	4.56157	5.16563	4.86381	4.77441	4.89984	5.0712	5.0008	4.86667	5.99103	6.20626	5.64217	5.817	5.74411	5.93223	5.70574	5.14504	4.73643	4.79995	4.83748
ENSG00000107562	0.889821	9.63121	8.66256	8.8218	8.57026	8.24372	8.54936	8.48675	8.5104	8.42234	8.47101	8.83123	8.34662	8.31173	9.60649	9.66885	9.5604	9.54076	11.0071	10.6165	10.3867	10.614	10.5684	10.6011	10.8979	10.7956	10.666	10.5695	10.133	10.7458	10.5506	10.2439	10.7023	10.6236	10.8147	6.15657	6.22597	5.98955	9.03246	7.50493	7.56269	7.15476	8.21984	7.03072	7.07504	7.03817	7.85754	6.12562	6.16319
ENSG00000107618	0.138021	6.08032	5.45235	6.29021	6.21429	6.25801	5.71526	6.19272	6.30588	6.00357	6.57706	6.45325	6.16837	6.29685	5.88186	5.73876	5.93306	6.03049	5.93025	6.22134	5.5619	5.92569	6.26461	6.33395	6.1727	6.15312	5.98033	5.71525	5.00967	6.39442	6.315	5.87006	6.13184	6.01587	5.94055	6.6112	6.79818	6.59412	6.55119	7.0913	7.01644	6.882	6.7334	7.25159	6.89212	6.51675	5.78906	6.70154	6.85713
ENSG00000128802	0.272624	6.15183	6.15281	5.96871	6.13463	6.24816	5.79823	6.02585	5.68264	6.56097	6.32275	5.73637	5.59059	5.69326	5.85751	6.1408	5.8497	6.10602	5.58749	6.19159	5.93665	6.39062	5.89119	6.27157	6.37858	5.57228	5.66929	5.8522	5.49611	5.97377	6.14783	5.69907	5.95833	5.67085	6.04867	6.51107	7.00466	6.60607	6.38931	7.65919	7.25026	6.8072	7.02179	7.29191	7.40044	7.02505	6.31369	7.25397	6.93616
ENSG00000107623	0.669454	4.67254	4.5076	4.51274	4.85323	4.3895	4.28284	4.37573	4.15641	4.48417	3.87112	4.62855	4.11311	4.81443	4.19782	5.36767	5.22708	4.34998	4.80065	4.45012	4.12654	4.10178	4.09835	4.67464	4.08226	4.36775	5.21749	4.81034	5.62548	4.4451	4.9555	5.20538	3.96756	4.70524	4.34225	5.79412	5.42634	5.43365	6.42934	6.83638	6.43824	6.94666	7.36367	6.5979	6.47757	6.03149	6.46169	5.64293	5.59559
ENSG00000197444	0.746299	6.90885	6.56017	7.21729	6.74504	7.18394	6.92192	6.77045	7.09148	6.57102	6.392	6.81367	6.60273	6.42496	7.11367	6.82594	6.62867	6.97041	5.93946	6.09742	6.01694	6.2105	6.49657	6.15648	5.6312	6.17279	6.3025	6.479	5.63913	6.40057	6.48051	6.6876	5.62283	6.09318	5.84292	6.89258	6.43166	7.18984	6.32064	6.76559	6.9438	6.68525	6.49753	7.16685	7.12996	6.44868	6.18232	6.62365	6.4815
ENSG00000198964	0.903605	7.0661	6.78164	6.80135	6.5506	5.97818	6.64206	7.44204	6.92174	7.06266	6.71323	6.11045	6.89938	6.69393	7.72205	7.62638	7.55821	6.09919	8.14281	7.77027	7.96662	8.19995	7.83756	7.29067	8.23462	7.59466	7.43546	7.74327	7.79412	7.57318	7.69109	7.49708	8.11922	7.64923	8.08419	6.56781	6.15697	5.28233	5.8947	4.8799	4.82364	4.77048	4.76119	4.34603	4.64437	4.8758	5.49502	4.17702	4.44063
ENSG00000177613	0.939079	8.90314	8.60861	8.82906	8.56526	8.49935	8.46811	8.81255	8.75707	8.82837	8.37399	8.29339	8.79768	8.57305	9.33948	8.93993	9.14685	8.21327	9.20273	8.99232	9.07495	9.10242	9.28809	9.00644	9.02495	9.04898	8.58159	9.29219	8.72522	8.78428	8.75052	9.17552	9.10855	9.08686	9.36016	5.73996	5.77012	5.87734	7.37779	6.55612	6.84844	6.33315	6.34469	6.81972	6.5478	5.93021	6.51398	5.66399	5.73031
ENSG00000165471	0.12683	5.50374	4.43474	4.81325	4.84842	5.16492	4.53179	4.231	4.55454	4.62648	4.53755	5.15941	4.45945	6.1668	4.07892	4.56763	4.71205	5.25117	7.85278	7.41822	8.08212	8.03282	7.31777	8.31423	8.41377	7.6611	7.53698	7.40287	5.6179	8.29242	7.5095	6.68406	7.27335	7.72693	4.98928	4.23983	4.55096	4.21765	4.49198	4.91146	4.9592	4.61141	4.50219	4.67022	4.73746	4.08802	4.1219	4.09624	4.1714
ENSG00000148541	0.51803	4.36616	4.33997	4.59346	4.70578	4.47877	4.94415	4.23741	4.23842	4.38071	4.3018	4.53156	4.40815	4.42175	4.96977	4.76969	4.75464	4.58398	4.28423	4.61525	4.72009	4.48522	5.01719	4.31597	4.44222	4.38402	4.49142	4.66249	4.82652	4.45293	4.78488	4.54806	4.53554	4.5779	4.3858	4.3486	4.44353	4.31121	4.52169	4.90236	5.42268	4.37428	4.63245	4.47909	4.41816	4.23405	4.09879	4.08234	4.23951
ENSG00000122877	0.790867	5.22793	5.32473	5.66256	5.46617	5.26339	5.26795	5.81415	6.19909	5.70222	6.27533	6.18539	5.29551	5.33923	5.50348	5.11747	5.12329	5.76272	5.10036	5.18085	5.85698	5.16333	5.78896	4.17409	5.60595	5.21826	5.48591	5.5552	5.41448	6.70742	6.40219	6.63005	4.15088	4.77916	4.34225	5.18512	5.1166	5.22424	5.91437	5.99246	5.88786	5.96735	5.95607	5.71794	5.63461	8.81203	8.91288	6.38667	6.10602
ENSG00000108176	0.29193	7.02141	6.16157	6.57968	6.74327	6.25607	6.08993	6.05041	6.3715	6.48324	5.86516	6.41999	6.5649	5.36515	6.56711	6.75248	6.82843	6.74457	7.62182	6.44226	7.371	7.32486	7.42957	7.60591	7.74324	7.49544	7.66993	6.97572	7.55206	7.64084	7.80897	7.28648	7.27771	7.22368	6.70963	5.61238	5.53767	5.26716	6.51547	6.59657	6.55136	6.17196	6.63076	6.15818	7.1149	6.38166	6.65386	5.99084	6.34748
ENSG00000122912	0.629406	7.50161	7.04216	7.37208	7.29413	7.14475	6.96911	7.93553	7.51024	7.20859	7.28945	6.82069	7.31128	6.94342	6.80536	7.68248	7.79859	7.53953	6.5995	6.76761	7.12262	7.09952	7.19517	7.07322	6.58915	6.85727	6.90607	6.72454	7.04673	6.96239	6.52117	6.59216	6.68879	6.25222	6.85556	5.60608	5.57974	5.71324	6.2165	6.70132	6.65583	6.65683	6.66814	6.92893	6.81955	5.73719	5.73957	6.06502	6.03108
ENSG00000122859	0.563912	4.95172	4.89412	4.95857	5.17875	5.45636	5.19791	5.20516	5.37623	5.13463	4.82978	4.81407	5.29864	4.97706	5.10567	4.98289	4.81566	4.9096	5.4217	4.70892	4.89143	4.93161	5.14456	4.93686	5.23339	4.90566	5.49753	5.05003	4.86606	5.12776	4.76019	4.6385	5.18499	5.42671	5.1978	5.17478	5.25113	5.28742	5.49631	5.83154	5.75492	5.52671	5.55682	6.11868	5.86625	5.34099	5.23088	6.10795	5.77001
ENSG00000180817	0.704712	10.5152	11.1634	11.0488	11.1258	11.1061	11.3496	11.1108	11.0314	11.2922	11.1178	11.2497	10.9552	11.5168	10.3541	10.5396	10.5729	10.253	10.3534	10.5928	10.6075	10.6018	10.8251	10.6662	10.3749	10.5248	10.3733	10.2851	10.3736	10.3254	10.7464	10.2906	10.7206	10.6574	10.4326	9.27503	9.08046	9.82816	10.6765	8.7598	8.9779	9.77432	10.6724	8.87754	9.34378	11.2147	11.499	10.3873	10.4775
ENSG00000148734	0.0937863	5.8616	5.14992	5.30471	5.55931	5.414	5.3534	5.35542	5.18509	5.70842	6.00759	5.99474	5.50538	6.48889	4.80249	5.41619	4.92691	5.78403	5.19912	5.52413	5.03635	5.49655	4.91884	5.73428	5.43096	4.79733	6.3015	6.07125	4.70595	5.91272	5.21233	5.54102	5.71169	5.24251	5.67209	6.85446	6.77994	6.43074	7.27458	7.69943	7.59197	7.49437	7.55821	8.21318	7.87626	6.39548	6.39122	6.59083	6.97433
ENSG00000156574	0.372116	4.84869	4.48752	5.34404	4.77846	4.78908	4.872	4.08107	4.96007	4.89221	4.91879	5.10694	5.00054	4.74288	4.90659	4.91093	4.73268	4.94805	4.868	4.2577	4.83981	4.88742	5.28208	4.65471	4.42375	4.81113	5.41825	4.77176	5.3451	4.90677	5.08393	4.70268	4.57882	4.75713	4.51827	6.01743	6.38208	5.98286	7.03841	7.52526	7.79855	7.79992	7.37165	7.96824	7.99338	5.38553	5.41395	5.77122	5.9701
ENSG00000166228	0.602912	7.30242	7.45303	6.64895	6.82385	7.67046	7.51917	6.88101	6.71109	6.47254	6.93985	7.09557	6.56541	6.45405	7.3362	6.89207	7.02704	6.74529	8.67048	7.77198	8.0298	7.68424	7.98468	8.79269	8.40642	7.98686	8.29086	8.32012	7.42522	7.40505	7.70448	6.88042	7.58392	7.95118	7.50919	7.38131	7.01308	6.59407	7.64531	7.14223	7.22658	6.93216	7.37982	7.19152	6.91471	6.53389	7.35323	6.49245	6.72839
ENSG00000148719	0.695509	6.23809	6.4317	6.06301	6.49081	6.24749	6.40443	6.55248	6.1145	6.04018	6.6738	6.28339	6.09564	5.99908	6.16664	6.22253	6.43631	6.24317	6.86939	6.41351	6.03378	6.55112	6.11977	6.78167	6.58295	6.58257	6.34456	6.4002	6.33004	6.23937	6.39039	6.14568	6.35345	6.21595	6.41143	6.16067	6.04895	5.93102	6.72209	6.94352	6.95823	7.01024	6.75703	7.06524	6.89579	7.15614	6.58417	7.53184	7.46749
ENSG00000107745	0.606347	9.35789	9.29535	9.42155	8.93973	9.29306	9.24436	9.00472	9.29846	8.88277	9.03781	8.84912	8.77143	8.77332	9.05622	8.90116	8.92052	8.88242	9.54562	8.97356	8.9085	9.10902	8.92758	9.20606	9.27424	9.26169	9.21283	9.27699	9.19104	9.15597	9.43526	9.04138	8.95862	8.9566	8.82721	8.05458	7.74722	8.5447	8.6912	8.79595	8.76465	8.74488	8.78014	8.43893	8.16266	8.20416	8.62729	7.57125	7.26922
ENSG00000122884	0.819041	10.0672	9.63622	9.54017	9.61463	10.0094	9.50835	9.71701	10.0796	9.66701	9.68359	9.8429	9.96107	9.99446	9.93995	9.99725	9.60583	9.78353	9.7171	9.79868	9.44102	9.60647	9.61541	9.56416	9.72328	9.74163	9.56369	9.75428	9.83777	9.86364	10.8875	10.0144	9.60712	9.72221	9.53699	8.08758	7.05528	6.71091	8.68733	8.27636	8.21509	7.40052	7.88468	7.48138	7.9318	7.95183	8.5135	6.98269	6.26607
ENSG00000122882	0.625009	7.06176	8.26542	7.30799	7.69493	7.7643	7.72535	8.42962	8.42265	8.21776	8.43518	7.46507	7.35692	7.69819	7.51627	7.25046	8.13488	7.24539	8.25824	7.76797	7.68533	7.28387	7.56833	8.17931	8.23015	8.559	7.59133	8.06894	7.65938	7.95661	7.32088	7.52675	8.1982	8.60287	7.46828	7.63782	7.64184	8.4196	7.1879	6.89733	7.01628	7.77968	7.81869	7.70385	7.40609	9.34897	8.76639	8.65748	8.33163
ENSG00000213551	0.163764	8.23167	8.65025	8.65954	8.64562	8.45611	8.63251	8.69886	8.58367	8.63582	8.51035	8.61951	8.40352	8.38531	8.43746	8.51494	8.48478	8.40817	8.02232	8.24177	8.26475	8.12821	8.2092	8.09281	8.11953	7.99839	7.91829	7.76975	8.20249	7.81865	7.81278	8.21013	8.02467	8.06386	8.01277	9.2772	9.1775	10.2114	6.37116	5.58281	5.67292	5.65428	5.66821	5.52207	6.07702	6.45144	6.7711	6.12433	5.67554
ENSG00000182180	0.682751	9.10135	9.31716	9.20417	9.29128	8.74076	9.10545	9.33052	9.00244	9.11551	9.19018	9.08433	9.05376	8.42162	8.78988	9.00285	8.99587	9.21013	9.02204	8.25349	8.87025	8.82904	8.72598	8.96253	9.13725	9.03056	8.92494	8.65087	8.78032	8.6103	8.14416	8.22825	8.93073	8.88962	8.72304	8.30369	8.60723	8.07582	7.26927	6.83276	6.92687	7.26913	7.06267	7.34512	7.83558	9.10109	8.41456	8.23213	8.05113
ENSG00000107758	0.546039	9.54079	9.65426	9.68687	9.6441	9.50054	9.82685	9.65631	9.72001	9.75554	9.76405	9.84071	9.78552	9.80186	9.46414	9.609	9.39902	9.46988	9.51172	9.48828	9.598	9.49272	9.50405	9.47714	9.50929	9.57555	9.61891	9.52376	9.3364	9.74418	9.61389	9.65029	9.53073	9.45684	9.33963	8.17466	7.91849	7.88223	8.0897	6.87881	7.15648	7.11817	7.34764	6.65365	6.89818	8.42458	8.73942	7.64641	7.98002
ENSG00000177791	0.261676	5.06179	5.27405	5.20992	4.80231	5.24641	4.97296	4.7906	4.45544	5.03252	5.6138	4.41774	5.07816	4.88541	5.31704	5.68414	5.32808	4.8646	4.9075	4.88967	4.5496	4.92151	4.97225	5.22323	5.15499	4.59638	5.34256	5.42997	5.16337	5.10791	4.84792	4.86299	5.60265	4.97355	4.78618	6.00212	6.19214	6.16448	7.05653	7.77343	7.85057	7.51282	7.65926	7.7869	7.67774	6.49047	6.28801	6.61586	6.87212
ENSG00000148660	0.688504	6.2268	6.6123	6.34258	6.45367	6.11269	6.3378	6.42735	6.37865	6.42711	6.33052	6.29155	6.39411	6.18041	6.45154	6.26361	6.24352	6.26471	6.35069	5.76912	6.12174	6.14261	6.17608	6.10161	6.26804	6.13584	5.65274	5.80983	5.937	6.05069	6.50647	5.86762	5.91789	5.88688	6.29105	8.5711	8.52243	8.7325	7.5118	7.52427	7.79106	7.27517	7.64218	7.51004	7.29866	6.24821	6.46367	6.38545	6.78969
ENSG00000151208	0.769015	7.82502	7.64011	7.67411	7.86311	7.63579	7.59872	7.52194	7.66924	7.70858	7.43668	7.65748	7.84084	7.66531	7.70559	7.55432	7.95019	7.65804	7.82157	7.72401	7.77499	7.61442	7.95344	7.80677	7.83736	7.8431	7.73872	7.52631	7.64842	8.0263	7.74775	7.84812	8.02991	7.38924	7.77234	7.36663	7.71141	6.96739	7.14712	6.1265	5.99016	5.85983	6.3149	6.07448	6.01278	6.02426	6.53351	5.78674	5.78385
ENSG00000151224	0.208371	5.15892	5.33076	5.05782	5.20561	5.64921	5.18556	5.34179	5.48866	4.80864	5.31486	4.80407	4.71498	5.13514	4.78739	4.56135	5.13075	5.30166	6.41396	4.96572	5.99762	6.45009	5.93397	6.89606	6.66398	6.53698	5.87785	6.35409	6.58693	5.59335	4.95442	5.63304	4.637	5.88487	5.37642	6.84655	6.61376	7.79149	7.45651	8.09557	8.00147	7.81777	7.84712	8.02817	8.0715	6.36299	5.78585	6.91975	6.60565
ENSG00000148602	0.171571	4.44406	4.09813	4.6282	4.11149	4.86146	4.0528	4.51073	4.40789	4.56642	4.42561	4.50332	4.96128	4.91773	4.50565	4.70185	4.50864	4.38261	4.16624	4.36429	4.16806	4.39108	4.22784	4.6292	3.99505	4.29695	4.53711	4.05837	4.31609	4.542	4.45501	4.79805	4.37715	4.69346	4.31896	4.48595	4.40472	4.77656	4.89507	5.35395	5.71582	5.44498	5.23711	5.32084	5.75801	6.14444	5.45028	6.88463	6.8018
ENSG00000173269	0.188489	6.10172	5.80286	5.89561	5.83394	4.98237	5.30687	5.51254	5.64742	5.77709	4.91099	6.06119	5.91841	5.84745	6.83615	6.08363	6.2902	6.1145	7.2883	6.18693	6.71985	6.80898	6.02658	6.12731	7.2085	6.9672	6.30082	6.62957	7.03136	6.41293	6.96869	6.52415	6.56777	6.31501	5.92622	5.04374	5.3995	4.9781	6.02917	6.34882	6.23795	5.89092	6.03893	6.62473	5.76071	5.80896	6.1402	4.70599	4.47532
ENSG00000184719	0.702178	5.95688	4.96985	4.8989	5.26291	5.22253	4.69885	5.18845	5.33743	5.21123	4.75918	5.64408	5.48479	5.66314	5.78927	5.47978	4.85746	5.85845	5.42317	5.37771	5.88654	5.92283	6.01114	5.35074	5.82755	5.69832	5.58697	5.48236	5.409	6.38825	6.03527	5.13317	5.96364	4.71958	5.81041	4.67409	4.96146	4.85941	4.6823	5.00062	5.32564	5.21398	4.9864	5.12278	5.04016	5.02713	4.70719	4.93346	5.12979
ENSG00000107796	0.258689	7.44933	6.40854	6.81725	6.49062	6.94233	6.18894	5.8897	6.59883	6.37084	6.46135	7.52409	6.81026	7.55437	6.60386	6.85108	6.28729	7.30018	7.27118	7.34922	7.12499	7.12175	7.30495	7.50849	6.79897	7.35806	8.13252	7.24129	7.23596	7.85008	7.92339	8.00187	7.22606	7.00205	6.58317	6.27393	6.20908	6.0397	9.2702	9.10344	9.34665	8.15614	9.5559	8.482	8.43228	8.37731	8.23371	6.73411	5.4755
ENSG00000138135	0.839073	6.03119	5.60468	6.37296	6.08006	5.99056	6.11219	5.60686	5.9787	6.10804	5.73812	6.39176	6.07852	5.94243	5.9105	6.0731	6.16535	6.32053	5.79605	6.15785	6.25486	5.95088	6.19727	5.8515	5.99493	6.09296	6.10174	5.86662	5.63212	6.50342	6.38813	7.05891	6.1179	5.78151	6.16489	5.92218	5.68407	5.70853	5.88751	6.18151	6.22425	5.89148	5.88229	5.87895	5.97663	5.80113	6.23538	5.19889	5.55005
ENSG00000148677	0.150747	4.73576	4.34239	4.7826	4.57421	6.01036	4.32591	4.50547	5.33511	4.62648	5.10987	4.91849	5.01083	4.74178	4.75913	5.08687	4.50418	5.48016	4.28562	5.26612	4.53712	4.46269	4.73086	4.92406	4.52561	4.82262	4.92782	5.1133	5.87295	4.62825	4.82168	5.18964	4.63545	4.64868	4.34839	5.02657	5.13413	4.91092	4.91177	5.34458	5.23878	5.08165	5.18859	5.24854	5.52815	4.7427	4.74755	5.09023	4.87972
ENSG00000119938	0.825175	8.86201	8.65233	8.27497	8.70594	9.01338	8.7946	8.41823	9.22761	8.57186	8.748	9.12349	8.97743	8.97467	9.3809	9.45324	9.26361	9.28606	8.97389	9.19779	9.33258	9.24898	9.37735	8.91031	9.08184	8.98127	9.01355	9.10158	8.96108	8.75738	9.35859	9.49695	9.16227	9.3412	9.06793	9.93368	9.1265	10.9224	8.8281	7.29031	7.45533	6.96869	7.77012	7.07392	7.00063	5.68669	5.9266	5.36872	5.90512
ENSG00000107864	0.778601	7.58909	8.22935	8.30491	8.07403	7.79965	8.07841	8.01175	8.37226	8.27917	8.00957	8.23238	8.2779	8.40421	7.3893	7.35397	6.83629	7.30519	7.6142	7.6085	7.78649	8.01714	7.93545	7.48223	7.52638	7.78174	7.85013	8.01198	7.92329	8.1746	7.65356	8.13544	7.80535	7.44584	7.49347	6.57223	7.58516	6.96375	4.26358	4.3417	4.44678	4.31734	4.41015	4.37025	4.53116	4.65404	4.81371	4.43542	4.55978
ENSG00000138115	0.0972312	4.55297	4.79411	4.75457	4.54745	4.6021	5.15811	4.54673	4.6357	4.44843	4.37174	4.7076	4.41516	4.64496	4.57792	4.6943	4.47159	4.56192	4.60643	4.70581	4.62256	4.91154	4.62874	4.85618	4.78353	4.40834	4.43546	4.67542	5.24228	4.51443	4.37828	4.61299	4.57321	4.6611	4.52883	4.58087	4.55568	4.52017	4.61065	4.87589	5.01962	5.13944	4.94886	5.14017	5.20036	5.42132	4.68172	5.29995	5.91857
ENSG00000107438	0.721665	8.48313	8.99423	9.05721	8.75042	8.65115	8.72625	8.90148	9.09233	8.71917	8.77563	8.64759	9.00369	8.87736	8.79588	8.63675	8.57657	8.14799	8.20719	8.28872	8.129	8.24685	8.62874	7.49587	7.85889	8.12241	7.2091	7.80543	8.19768	7.77	8.66087	8.19558	7.9584	8.1598	7.86902	12.1067	11.7382	11.3189	9.11289	8.6523	8.64541	7.57818	8.835	8.00505	7.94687	8.08893	9.2725	6.44716	6.90588
ENSG00000059573	0.550029	7.47422	7.48377	7.64938	7.18537	6.96004	7.3923	7.13762	7.30291	6.94607	7.15493	6.91181	6.8891	6.78	6.90031	6.47911	6.83544	7.03583	7.32785	7.0956	6.81938	6.60069	7.20503	7.0849	7.14325	7.27714	7.06614	6.73388	7.01207	6.44646	7.52171	7.12485	6.77816	6.83409	7.31084	9.09331	9.02462	8.13586	7.97945	7.43701	7.46384	7.00159	7.07556	6.65606	7.1018	7.37467	7.72305	7.50273	6.29769
ENSG00000095587	0.813922	5.90207	6.07784	5.576	6.10751	5.57795	5.85452	6.00384	5.43954	5.93414	5.69618	6.0544	6.1359	6.29753	5.40452	6.05807	5.70406	4.97763	4.74048	5.2035	4.72321	4.95629	4.69424	5.32065	4.9436	5.21444	4.879	5.04595	5.33245	4.99625	6.43313	5.05718	5.10538	5.74765	4.96174	5.07128	5.10503	4.88548	5.1695	5.68078	5.92274	5.72316	5.4995	5.65707	5.76762	4.95772	4.78917	4.94413	5.25787
ENSG00000077147	0.954387	10.9247	10.7368	10.6353	10.8019	10.8293	10.8498	10.8505	10.8528	10.9517	10.6825	10.8444	10.9571	10.8118	11.01	11.0377	10.9178	10.9313	10.8531	11.0086	11.203	11.1122	10.9683	11.025	10.9224	11.1438	11.0841	11.0971	11.1696	11.2339	11.0347	11.0864	11.349	11.0853	11.3029	9.71972	9.7201	9.60621	8.95108	6.64195	7.08929	6.89026	7.93126	6.5249	6.60426	8.6785	9.16931	7.20571	6.90202
ENSG00000181274	0.889491	7.15507	7.40068	6.88158	7.56285	6.63879	7.37013	7.8384	7.2183	7.30675	7.02074	6.43262	7.14158	6.07166	7.71299	7.89183	7.63788	7.84528	7.0864	7.1127	7.78916	7.55779	7.64334	7.39405	7.56289	7.70774	6.61796	6.55528	7.50889	6.29843	6.79539	7.37379	7.56694	6.86983	7.51353	9.8493	9.42959	9.10169	5.90275	5.94484	5.60343	6.32849	6.13531	5.86985	6.14501	6.85609	6.74193	7.19426	6.90237
ENSG00000052749	0.60241	5.63952	5.6351	5.87695	5.93548	5.62471	5.67864	5.80551	5.73306	5.75642	5.78133	5.53256	5.81271	5.67947	5.91169	6.03291	5.55109	5.58353	5.44091	5.92183	5.80906	5.95724	5.80383	5.57751	5.37972	5.69374	5.88065	5.50177	6.18793	5.51656	5.30408	5.69624	5.72352	5.80993	5.69456	6.3725	6.31069	6.57693	7.25851	7.31814	7.33189	7.24792	7.12193	7.12321	7.18309	6.55827	6.68371	6.66032	6.63637
ENSG00000171311	0.760427	4.72788	4.2919	4.36667	4.52966	4.69166	5.05362	4.02161	4.37275	4.44495	3.95762	4.67213	4.7898	4.53334	4.05927	4.95412	4.4188	4.44915	4.02478	4.18544	4.70974	4.85432	4.48428	4.17284	3.95079	4.08988	4.8165	4.51425	4.39894	4.4761	4.42195	4.5054	3.94898	4.46978	4.06587	4.39842	4.35785	4.28933	4.56085	4.89326	5.42142	4.49879	4.50715	4.71867	4.40276	4.74153	4.104	4.278	4.4507
ENSG00000107521	0.540446	5.94213	5.87084	6.0188	5.6818	5.79391	5.79686	6.04993	5.95309	5.87864	6.23065	5.64228	5.70925	5.8804	6.15489	5.8055	5.71784	5.95368	6.26369	5.87584	5.75318	5.75998	5.76416	5.74479	6.16345	5.92349	6.00601	5.74358	5.97855	5.72986	5.80315	5.56221	5.86425	6.02028	5.80242	6.50219	6.33409	6.46468	6.9773	7.50525	7.17394	7.10152	7.12631	7.20553	7.06063	6.73087	6.08003	7.1051	7.48044
ENSG00000172987	0.601854	4.57447	4.2066	4.92636	4.40041	4.63749	4.18963	4.21909	4.45058	4.60984	4.49349	4.62855	5.65473	4.69336	4.59715	4.18622	4.65448	5.28502	4.33691	4.27761	4.61145	4.61023	4.37964	4.21907	4.43465	4.12577	4.66866	3.96996	4.55665	4.87221	4.53627	4.85603	4.08467	4.61949	4.57853	6.61911	6.0236	5.91804	6.4606	7.2891	7.48002	7.0672	6.79279	7.39679	7.23379	6.578	5.96771	7.4533	7.76056
ENSG00000120053	0.702243	8.06095	8.14022	8.02554	7.92258	8.3511	8.15267	7.86383	8.03093	7.95946	8.1027	8.13006	8.01262	8.27397	7.95226	7.57162	7.82177	8.11034	8.61012	8.37187	8.29607	8.06569	8.22592	8.52256	8.59695	8.43665	8.58624	8.46989	8.37948	8.35947	7.8419	7.84147	8.23368	8.29981	8.0409	8.42165	7.92641	9.63873	7.17128	7.49692	7.12662	8.3026	7.5413	8.24922	8.26819	10.3052	9.28684	9.86933	8.21352
ENSG00000213341	0.762287	7.23612	7.44396	7.72391	7.75016	7.49571	7.6674	7.84844	7.38781	7.83139	7.52219	7.47101	7.38775	7.29294	7.08677	7.64781	7.37454	7.20944	7.56177	6.98994	7.17418	7.52112	7.25179	7.0226	7.58002	7.37852	7.19522	7.04305	7.16924	7.20049	6.87468	7.56513	7.56714	7.33586	7.29155	9.00275	8.64064	7.79331	4.88154	4.53531	4.55971	4.61753	4.50735	4.42696	4.71539	5.57527	5.7955	4.68222	4.663
ENSG00000107593	0.149322	6.48368	6.58301	6.04899	5.65557	5.85287	6.32182	5.96688	6.29086	6.64492	5.9566	6.8179	6.00451	6.8308	5.75143	6.81744	6.37805	6.9016	6.23162	5.98653	6.42952	6.53279	6.50842	5.68947	5.79885	6.35723	6.69477	5.86465	5.66858	6.50212	6.92005	6.81021	5.99558	6.2413	5.35941	6.79866	6.62083	6.22775	6.78922	7.53954	7.64381	7.27929	7.08407	7.32518	7.50316	7.0671	6.07463	7.35847	8.47039
ENSG00000186862	0.510877	4.3281	4.79949	4.16229	4.45487	4.38021	4.13723	4.68704	5.16977	4.46881	4.29476	4.69883	4.82029	5.16095	4.60912	4.98768	4.03529	4.50376	4.67022	4.86372	4.60253	4.4867	4.22972	4.02179	4.47544	4.91571	4.18596	4.48954	4.89985	4.82679	4.3135	3.95641	3.71048	4.22173	4.59273	5.68759	5.65021	5.77184	6.5115	7.13303	6.80878	6.94189	6.97588	7.49408	7.52409	5.67088	4.94074	5.89707	6.18607
ENSG00000138136	0.813586	4.64621	4.56782	4.78833	4.86154	5.0315	4.7431	4.62928	4.7358	4.98504	4.88628	4.47416	4.59107	4.65676	5.18245	4.44165	4.92439	4.45106	4.74352	4.9577	4.84568	4.57832	4.59131	4.81456	5.04076	4.30416	4.68044	4.38358	4.46967	4.68541	4.82761	4.33817	4.53488	4.97469	4.74267	4.68489	4.79297	4.65441	5.05191	5.25541	4.88813	4.97624	4.62875	5.3883	4.92418	4.48467	4.38592	4.93507	4.90573
ENSG00000107829	0.609936	7.7314	8.13724	8.19493	7.94725	8.18156	8.39405	7.93444	8.25368	7.9672	8.08069	8.09626	8.02714	8.27523	7.70223	7.49976	7.76121	7.24978	7.91234	7.6599	7.61646	7.60652	7.88624	7.7544	7.78725	7.69485	7.34456	7.84943	7.93709	7.57049	7.70994	7.76122	7.65726	7.64616	7.53862	8.45225	7.60232	6.53483	7.84866	7.23966	7.19707	7.58029	7.65336	7.5248	7.66301	8.26843	7.93059	8.09156	8.3998
ENSG00000107831	0.774707	4.6435	4.68503	4.51889	5.04209	5.00091	4.77864	5.18551	4.73997	4.66417	5.06864	4.65958	4.89926	4.94526	4.2068	4.80965	4.59948	4.87575	4.85053	4.96583	4.50738	4.82367	4.93653	5.05642	5.05956	4.50868	4.25707	4.401	4.89791	4.83935	4.55564	4.67742	4.90729	5.34661	5.0326	5.19284	4.93352	4.77347	4.4634	4.45176	4.47075	4.71614	4.4886	4.46433	4.42636	4.48688	4.04026	5.11152	4.73157
ENSG00000107833	0.5556	9.28358	9.66324	9.39427	9.74374	9.36852	9.46978	9.69587	9.19579	9.30793	9.66831	9.40495	9.2146	8.86129	9.17959	8.88032	9.01097	9.54189	8.80646	8.6786	9.21627	8.81042	9.06132	9.18739	9.10617	9.4019	9.24217	8.92528	9.24143	8.79515	8.466	9.01946	8.94363	8.8298	9.03526	12.0706	12.7946	12.5934	7.6438	7.3083	7.44915	7.67112	7.36123	7.90279	7.78449	7.1518	6.63113	7.08061	5.99614
ENSG00000198408	0.538415	7.90127	7.9221	8.03925	8.03188	7.6049	7.89672	8.12591	8.22695	7.61479	7.61317	7.81672	8.11299	7.79448	7.86621	8.33378	8.27361	8.28318	7.49605	8.01343	7.82022	7.92239	7.81031	7.54859	7.24433	7.48299	7.81822	7.86457	7.73827	8.18312	7.81217	7.65509	7.97095	7.69113	7.95944	6.72879	6.60959	7.12316	7.56092	8.07827	7.96556	7.99312	7.90863	7.80885	7.87702	7.83524	8.08878	8.20957	8.50216
ENSG00000107859	0.665359	4.96452	4.9136	5.57912	5.25358	5.7323	5.19214	4.98217	5.08794	5.11747	5.32676	4.89326	5.55645	4.93992	5.5519	5.36726	4.8923	5.21806	5.30719	5.26612	5.05208	5.40494	4.89256	4.91156	5.02433	4.78837	5.15363	4.65571	5.50915	5.24605	4.90727	5.35285	5.13249	5.25106	5.43038	6.23206	6.42374	6.20311	7.04434	7.75894	7.58971	7.34822	7.19368	7.39777	7.32764	6.57408	6.02849	7.01801	7.58778
ENSG00000120055	0.428343	5.37753	5.15799	5.3023	4.73593	5.31128	5.06923	5.19785	5.73003	5.71538	4.92958	5.71928	6.60421	4.52601	4.8385	5.35079	5.25998	5.79013	4.85803	5.01113	5.52595	5.2949	6.26408	5.08062	5.16313	5.40542	5.03756	5.28834	6.54395	5.71406	5.94412	6.33066	5.07786	5.4019	5.26668	8.65182	7.49642	6.39824	5.95317	7.08406	7.09154	6.73016	5.99597	6.65215	6.79771	5.20257	5.06451	5.56631	5.54156
ENSG00000138107	0.722527	9.18307	9.25773	8.94908	9.18292	9.29607	9.43904	9.33242	9.18482	9.18291	9.25464	8.80918	8.99354	8.8396	9.37272	9.21187	9.73878	9.32188	10.1092	9.33293	9.74295	9.64525	9.7981	9.8445	9.99999	9.98486	9.54059	9.78782	9.5859	9.53924	9.13392	9.21588	9.66254	9.77867	9.6307	7.58758	7.29293	7.768	8.5749	8.01742	8.1235	8.27164	8.37944	8.11689	8.16605	9.28122	9.06072	8.84689	8.99429
ENSG00000138175	0.61835	7.90386	7.56158	7.86844	7.88812	7.78512	7.90055	7.50964	7.91095	7.90126	7.4776	7.72428	7.46786	7.44533	7.65713	7.75339	7.47502	7.85736	7.68434	8.21595	8.32955	8.10492	7.99114	7.57672	7.65127	7.96263	7.88279	7.9404	7.91997	7.87707	7.88441	7.663	7.68485	7.55344	7.73201	7.08003	7.37412	7.0213	7.16211	6.50597	6.50951	6.91975	6.6996	6.66288	6.96131	7.57225	7.48875	7.35051	6.94075
ENSG00000148795	0.234417	5.22625	5.69652	5.38689	6.00895	6.25438	5.04418	5.08209	5.83952	7.25495	5.38846	7.09729	6.1314	5.95228	5.00493	5.40927	5.10357	4.74913	12.8354	12.0503	12.1497	12.2286	11.9747	12.5682	12.549	12.494	12.2388	12.2373	12.0579	11.8649	12.6084	11.2124	10.7755	12.0719	8.38811	6.15161	6.47104	5.5339	8.04438	7.27102	7.48145	7.6157	7.98211	7.67069	7.08715	6.42144	8.49527	7.08203	7.18748
ENSG00000065618	0.0884988	5.37546	5.24433	5.23853	5.3009	5.46889	6.09696	5.20923	5.44207	5.03235	5.81906	5.07264	5.12078	5.62465	5.37429	5.12529	4.86959	5.7406	5.03809	5.26114	4.96475	5.18781	4.86686	5.0759	5.08444	4.89216	4.94398	5.00156	5.03453	5.09132	5.19948	5.00004	4.88407	5.09823	4.87482	5.6151	5.53766	5.74109	5.67572	6.3154	5.69759	6.12514	5.7922	6.19009	6.32352	6.41417	5.95032	7.22526	6.18607
ENSG00000197748	0.743639	4.69204	5.40351	4.98688	4.98061	5.00439	5.41318	5.73983	4.84219	5.08923	4.90347	4.61745	5.15534	4.69336	5.11962	4.58201	4.89845	4.6163	4.69721	4.95684	4.84471	4.93547	4.69405	4.93397	4.61862	4.6665	4.43596	4.90891	5.04199	4.81127	4.95036	4.70353	5.3988	4.65395	5.09323	4.25744	4.30516	4.32974	4.26593	4.60106	4.59542	4.66984	4.41735	4.42258	4.73198	6.56304	6.24919	7.19574	7.37433
ENSG00000023041	0.804701	8.09462	8.13989	8.11836	7.96422	7.75456	8.09901	7.95858	8.1234	7.71192	8.25822	8.03144	8.05972	7.52824	8.14121	8.64961	8.57802	8.5776	8.30372	8.25214	8.12441	8.32982	7.94249	8.13419	8.35289	8.35571	8.32266	8.34484	8.06593	7.93515	7.94157	7.93265	8.27538	8.14486	8.38741	7.59539	8.06978	7.64291	8.07714	7.96531	8.09177	7.66941	8.18216	7.83954	7.84323	7.30515	7.65515	6.58659	7.10664
ENSG00000165868	0.815897	6.15717	6.69785	6.68025	6.80618	6.68486	6.64038	6.57286	6.62414	6.71182	6.66675	6.94825	6.91791	6.77825	6.60635	6.80341	6.82924	6.44765	6.93716	7.34147	7.16229	7.08866	7.4171	7.08852	7.21046	7.14576	7.20774	7.45346	6.57522	7.23522	7.02427	7.04186	7.26153	7.44916	6.90202	6.95664	6.31726	6.4258	7.55731	7.4819	7.34139	6.82873	7.24952	7.09442	7.17903	5.88533	5.90302	6.29836	6.03923
ENSG00000107560	0.741275	9.37823	9.0822	8.96059	8.88008	8.93669	8.68492	9.04307	9.20683	8.8666	8.74253	8.67081	8.89592	8.62052	9.19013	9.27426	9.37277	9.07544	8.15455	8.43784	8.28542	8.54942	8.30205	8.32656	8.32806	8.44928	8.23769	8.30405	8.20517	8.63666	8.56932	8.7341	8.59773	8.28761	8.49147	6.781	6.70362	6.35072	7.53487	6.30003	6.30586	6.21124	6.88288	6.28945	6.0917	6.61335	7.18698	6.21403	5.68545
ENSG00000165669	0.495788	5.70879	5.73554	5.87033	6.05252	6.09184	6.17821	6.67809	5.95733	6.33746	5.98817	5.83577	6.34162	5.81611	6.4538	5.54486	6.00453	5.7023	5.87919	5.78174	5.6602	5.78645	5.70298	5.61645	5.55482	5.69189	6.34883	6.25147	5.52488	5.67898	5.43858	6.30002	5.64855	5.61767	5.85344	5.03046	5.23688	5.27586	5.43435	5.46271	5.99	5.40496	5.3943	5.32117	5.66495	4.95021	5.09384	5.02243	5.10256
ENSG00000107581	0.922946	9.87759	9.99045	9.84145	9.92328	9.5954	9.79663	9.99103	10.0286	9.97289	9.67347	9.58302	10.052	9.80194	9.95753	9.87744	10.0444	9.80884	9.69094	9.78921	9.68757	9.77691	9.72283	9.67003	9.63214	9.66673	9.57837	9.6672	9.75509	9.70438	9.74636	9.54865	9.94675	9.76135	9.71391	8.27441	8.18114	7.69056	8.53362	6.52399	6.52966	6.67178	7.38346	6.45783	6.44849	8.25723	8.72996	7.78405	8.12439
ENSG00000165672	0.525877	7.87515	7.55025	7.83722	7.43729	7.58198	7.40611	7.56974	7.52119	7.5672	7.55789	7.40811	7.8015	7.45338	7.6256	7.68352	7.51787	7.43673	7.89054	7.86948	7.80094	7.99321	8.03042	7.7792	7.84034	7.773	7.50179	7.85527	7.61315	8.09661	7.90117	7.67038	7.42583	7.59186	7.36462	8.57018	8.39793	8.20201	7.45742	7.25855	7.48947	6.95944	7.46644	6.87791	7.08137	6.45171	6.81529	6.48996	6.28793
ENSG00000197771	0.924843	8.35792	8.52978	8.43487	8.79758	8.27451	8.62222	8.99051	8.3501	8.92771	8.72454	8.63829	8.75854	8.34432	8.63037	8.83042	8.55717	8.59104	8.1391	8.36679	8.48866	8.48898	8.46107	8.4932	8.33096	8.5916	8.5611	8.3823	8.46019	8.39465	7.96642	8.69704	8.48674	8.48358	8.61977	6.51472	6.47425	6.52407	6.94712	6.19406	6.12778	6.34902	6.19588	6.11335	6.14653	5.72549	5.95399	5.33076	5.34125
ENSG00000107672	0.660178	7.94256	7.70316	7.94601	7.74654	7.75317	7.95779	7.90217	8.00642	7.59413	7.86288	7.59672	7.78323	7.51107	8.08664	8.07679	8.28747	7.9652	8.14043	8.00214	7.87602	8.04112	8.12524	7.70674	8.03891	7.58494	7.8706	7.74444	7.87046	7.79136	7.58576	7.91025	7.98556	8.07527	8.01311	11.1885	11.3882	11.3544	6.42402	5.93778	6.18669	5.69981	5.43577	5.67332	5.69547	5.88399	5.99746	5.32062	4.97731
ENSG00000182022	0.895303	8.99905	8.94525	8.63666	9.21374	8.93859	9.00794	9.14628	8.9153	9.28743	8.99269	8.873	9.30255	8.98544	9.38815	8.93254	9.1169	9.01396	8.75327	8.75683	8.96544	8.83574	8.82018	8.75176	8.69478	8.92869	8.81265	8.76123	8.41086	8.64399	8.67728	8.70375	9.06461	9.08822	9.11992	9.88281	10.0744	9.46487	9.24722	7.39559	7.33096	6.77942	6.65045	6.69669	6.68615	6.42511	7.02106	6.40687	5.74117
ENSG00000189319	1.00287	7.30641	7.89317	7.28997	7.60118	7.30091	7.55841	7.7266	7.71853	7.56135	7.7452	7.34963	7.38336	8.01141	7.46049	7.29971	7.34318	7.56055	7.63888	7.60288	7.80003	7.61667	7.49804	7.7778	7.69205	7.64114	7.42273	7.76685	7.53176	7.23646	7.69433	7.84871	7.43943	7.72023	7.75311	7.14272	7.0049	7.42769	7.58903	7.47647	7.57539	7.58619	7.19086	7.69668	7.53712	6.98233	6.75345	6.92427	6.69723
ENSG00000148848	0.774989	5.33705	4.93789	5.15489	5.35976	4.67559	5.11575	4.61435	5.28303	5.52904	4.81991	5.04583	4.64937	5.1222	4.99126	5.50068	5.27141	5.05943	4.38671	5.14874	5.02768	4.86189	4.95795	4.62589	4.81624	4.28901	4.78773	4.96663	4.46892	5.13425	5.17351	5.29282	5.0331	4.78663	5.36737	5.81354	5.71201	6.06407	6.17123	6.65642	6.58101	6.31775	6.45495	6.62018	6.28271	5.35224	5.19246	5.81128	5.70814
ENSG00000176171	0.985166	9.31354	9.47797	9.4029	9.23027	9.63603	9.21719	9.49389	9.62406	9.09718	9.3402	8.99826	9.72605	9.26728	9.62026	9.92913	9.54442	9.64226	9.13032	8.9815	8.73247	8.93365	8.80202	9.09654	9.14873	9.184	8.82847	9.16072	9.17464	8.87492	10.4196	8.57784	8.77319	8.886	8.53406	7.84453	8.24709	9.34787	8.41361	8.39499	8.47067	6.42671	6.2108	6.40931	6.28756	7.85172	8.31698	7.37091	7.10862
ENSG00000108046	0.449468	5.21429	4.47951	4.9547	5.23742	5.12531	5.3298	4.99758	4.97421	5.08937	5.08831	4.90208	5.12124	5.30918	4.92488	4.69787	4.59406	5.19159	5.04375	5.28485	5.25876	4.30896	5.47643	4.85461	4.6157	5.06722	5.07069	5.1133	4.73487	5.1956	5.45101	5.03893	4.74459	5.18337	5.17803	5.28117	5.50097	5.08973	5.38223	5.31266	5.74867	6.63258	5.5959	6.18006	6.12077	6.87473	6.38529	6.67414	6.54712
ENSG00000151651	0.467861	5.98145	5.70465	6.04398	5.78583	5.85555	5.95504	5.95261	6.13864	5.72535	5.85562	5.55516	5.83047	5.86547	5.82388	5.84957	6.02871	5.95635	5.90419	5.6144	5.60169	5.71739	5.64462	5.82528	5.64037	5.97957	6.00298	5.71707	5.78026	5.5205	5.70302	5.55988	6.01069	5.72897	5.92481	7.60875	7.10226	6.9681	6.06465	6.34496	6.48356	6.32343	6.00189	6.52654	6.2627	5.9831	5.8151	6.44859	6.42589
ENSG00000127884	0.843876	9.93621	9.99705	10.0303	9.89092	10.0023	9.73311	9.8112	9.79096	9.74607	9.92596	9.6925	9.37831	9.63076	9.75102	9.70212	9.76328	9.98599	10.0377	9.60565	9.95436	9.80663	9.74759	9.78907	10.3204	9.9522	9.78325	9.8438	9.75116	9.95144	9.91976	9.59933	9.74926	9.5075	9.9813	8.0051	8.91078	10.1227	10.0534	7.68503	7.6357	9.25211	10.2332	8.40594	9.16683	9.94052	10.2077	9.49341	9.509
ENSG00000107937	0.703457	8.10487	8.58584	8.52516	8.82175	8.16838	8.48605	8.99329	8.40477	8.69971	8.47815	8.24313	8.70946	8.52701	8.393	8.32618	8.53434	8.0832	8.21627	8.25841	8.42794	8.55787	8.26381	8.24128	8.41713	8.46387	7.94212	8.36871	8.2601	8.27929	7.84108	8.0664	8.35636	8.19322	8.26703	5.70876	6.20592	6.28771	7.27315	5.64381	5.46223	6.47261	6.30918	6.13312	6.22599	8.16866	8.18204	7.92104	7.41153
ENSG00000165568	0.558605	7.11835	6.81852	7.28738	6.87659	7.12562	7.43696	6.62164	6.89347	7.18968	7.15705	7.09269	7.08649	6.97423	7.42586	7.45645	7.43944	7.65456	7.03328	7.64087	7.71406	7.73683	7.49516	7.73793	7.78232	7.52735	7.22084	7.65508	7.7548	7.21619	7.14042	7.65849	8.30366	7.67516	7.98043	8.05299	7.98099	7.57422	7.61884	7.21223	7.00477	7.21131	7.79435	7.20595	7.12008	7.05345	7.34355	6.70595	6.71768
ENSG00000178363	0.314233	5.78119	5.65643	5.70625	5.87787	5.33776	5.8292	5.67763	5.8331	5.72799	6.01858	5.92154	4.95005	5.74108	6.14534	5.21664	5.23056	5.55845	5.79224	5.28101	5.7929	5.7971	5.42633	5.67646	5.92195	5.08167	5.59459	5.66484	5.62672	5.49081	5.38328	5.45332	5.59812	5.5427	5.90935	6.40951	6.26825	6.18577	6.42505	7.33022	7.04788	7.34242	6.76917	7.03127	6.93912	6.64141	5.82636	6.38273	6.4604
ENSG00000134453	0.906327	5.74869	5.44692	5.42635	5.05841	5.51002	5.37755	5.41948	5.36276	5.39641	5.15952	5.60099	5.45279	5.60167	5.16407	5.39509	5.47042	5.49045	5.57722	4.69323	6.12314	5.18102	5.65345	5.53941	5.73372	5.53186	5.68553	5.61933	4.91042	5.28211	5.39654	5.45684	5.17971	5.87188	5.07543	6.28823	6.2013	6.06506	5.74059	6.35506	6.77496	6.0715	6.21197	6.70401	6.38	6.19053	5.50166	6.32989	6.65641
ENSG00000151655	0.119758	5.82701	4.14624	4.76815	4.36881	4.29982	5.47121	4.46469	4.68466	5.28065	5.50365	6.29704	5.01155	6.23579	4.57676	6.07001	4.67872	4.54297	4.54114	4.9592	4.76756	4.74159	4.69757	4.36325	4.03246	4.87164	4.37275	4.93831	4.80136	4.41824	4.22852	5.20636	4.26018	6.38931	4.34979	7.38119	6.87232	8.26981	7.07751	8.00597	7.67616	7.873	7.89038	7.77673	7.73762	6.10727	5.56004	6.09927	6.44234
ENSG00000165629	0.661241	9.6633	9.51345	9.66766	9.48416	9.43054	9.55492	9.35603	9.81191	9.2187	9.44875	9.51087	9.41102	9.46254	9.62235	9.88022	10.008	9.89564	10.0774	10.0504	9.84602	9.92566	9.92814	9.8788	9.73204	9.88182	9.71875	9.97721	9.88177	9.86719	9.81425	9.8392	9.93873	9.64092	9.81156	9.38965	9.42095	9.62024	9.35932	8.46117	8.6059	8.53852	9.67743	8.32411	8.53705	8.70162	8.90667	8.28669	8.56579
ENSG00000107485	0.814967	6.20327	5.46136	5.21973	5.44573	5.27132	5.58448	5.56261	6.14287	5.87438	5.98604	6.08003	5.64583	5.94015	6.99001	7.02553	6.84331	6.81222	4.92123	5.58399	5.19658	4.81196	5.13544	5.07609	4.48432	4.90041	4.86676	5.0698	5.24537	5.38704	5.28991	5.83228	6.64846	7.68186	6.93367	5.2534	5.27367	5.2757	5.59856	5.67492	5.78598	5.64072	5.7095	5.56133	5.541	4.75594	4.85774	5.08938	5.09614
ENSG00000065665	0.954002	7.33515	8.20765	8.05928	8.04431	8.26479	8.27687	7.79879	7.85203	7.83962	8.32528	8.30259	7.97376	8.0578	7.31333	7.46585	7.68947	7.08735	7.249	7.0393	7.67177	7.36014	7.54506	6.93857	6.77987	7.0439	6.9367	7.27176	6.93984	7.16415	6.26091	7.00389	6.69102	6.79664	6.94868	7.6537	6.59575	6.27075	6.0943	6.95822	6.67558	7.5572	6.42687	6.89846	7.02018	6.91461	6.98162	7.09379	7.37808
ENSG00000183049	0.869875	5.23599	5.5088	5.46941	5.67477	5.35142	5.22529	5.60922	5.1963	5.67117	5.22792	5.49399	4.52438	5.22979	4.84186	4.8537	4.69466	5.48016	5.51578	5.69489	5.65476	4.9946	5.30695	5.13662	4.85876	5.50747	5.15363	5.45424	5.13194	5.8879	5.79054	5.19593	5.15044	5.11735	5.48451	6.66334	7.71769	6.95018	5.90672	6.1979	6.5449	5.99765	6.11553	6.28031	6.07359	5.78583	5.86085	5.5674	5.36098
ENSG00000187522	0.743395	7.75931	8.43508	7.92249	9.21575	8.91826	9.43042	9.32809	8.04586	8.92289	9.46573	9.31297	8.87118	8.79726	8.40479	8.65009	8.71167	8.35075	7.9792	8.99793	8.79047	8.79042	8.63506	8.21681	8.78584	8.77914	8.13662	8.36365	8.47175	7.38148	6.88071	8.02174	8.58333	8.53812	8.81548	10.0692	10.1435	10.6855	7.29739	6.0191	6.97107	7.84436	6.59237	7.42052	7.93141	10.263	9.62871	9.18938	8.11684
ENSG00000152463	0.210826	5.28621	5.13971	5.33145	6.14875	4.68965	5.69424	5.28382	6.81064	5.71073	5.1189	5.09635	5.67063	5.01366	5.78767	6.15899	5.607	5.89916	4.90211	4.48021	5.03586	4.60312	5.06016	4.43851	4.90194	4.69503	4.73137	4.95776	4.83124	4.93964	4.79727	5.04381	4.51426	4.79838	4.78016	4.61575	4.93925	4.74941	4.55217	4.95518	4.97539	4.88413	4.60741	4.90659	4.86332	4.8981	4.57511	4.78051	4.53043
ENSG00000026025	0.857976	11.8617	11.2196	11.4118	10.8331	11.0503	10.8418	10.8761	11.2352	10.5425	10.859	11.0621	10.8535	11.0507	11.4927	10.9944	11.5619	11.4818	12.3708	11.8908	11.872	11.3398	11.9355	11.7674	12.0993	11.7872	12.0174	12.1055	11.5468	11.8648	12.6046	12.0507	11.9551	11.8243	11.9283	7.84371	9.40547	8.61193	13.3979	13.0037	12.9293	10.3955	12.5835	10.6051	10.246	12.0697	12.9316	10.8362	10.5932
ENSG00000136738	0.662804	7.46605	7.60214	7.57702	7.53995	7.6717	7.56103	7.69307	7.40176	7.55036	7.48444	7.22406	7.52757	7.42444	7.64867	7.73565	7.51356	7.57715	8.07892	7.92649	8.12312	8.12888	8.1245	7.71123	7.78076	8.09657	7.98354	7.84239	8.15284	7.95142	7.7825	8.3449	8.11991	7.85374	8.17144	5.02195	5.04278	4.79141	7.15013	5.9759	6.59394	6.0617	6.44127	5.69933	5.92205	6.96411	7.76105	5.98866	6.42441
ENSG00000148444	1.10411	9.36061	9.48088	9.65291	9.58042	9.82515	9.84547	9.60224	9.64453	9.56131	9.99353	9.89487	9.85305	9.91659	9.5368	9.79628	9.47547	9.71679	9.6656	9.98517	9.51626	9.95642	9.69465	9.84741	9.69011	9.65903	9.82337	9.75339	9.78198	9.4089	9.49784	9.7522	9.55908	9.52899	9.58111	6.99638	6.55935	9.43902	7.83205	7.59933	7.70365	8.59279	8.56899	8.27138	8.4647	10.3679	9.78873	9.93209	10.2943
ENSG00000077327	0.928792	4.85084	6.36734	6.14364	6.70875	6.25274	7.22273	6.19803	6.27507	7.4137	6.77415	6.28807	5.83336	7.56263	4.93678	5.00955	4.60276	4.84048	5.10186	5.00276	4.90309	5.46665	4.87432	4.61977	4.94348	5.41882	4.89708	5.2818	5.03985	5.43982	5.34535	6.09412	4.916	4.21786	4.79532	7.8297	6.99179	7.39198	6.02073	6.6538	6.67761	8.98059	6.83452	7.88237	7.56191	10.7296	10.2305	10.2561	9.1145
ENSG00000148450	0.579295	7.4218	7.19953	7.40389	7.42423	7.45267	7.24881	7.39296	7.63155	7.71767	7.60521	7.43738	7.52406	7.53636	7.96879	7.91329	7.89212	7.47863	7.68042	7.56537	7.40442	7.7698	7.7967	7.82848	7.72321	7.51337	7.61366	7.57707	7.39679	7.25283	7.75555	7.55551	7.70359	7.79316	7.44798	6.75427	6.78441	6.46664	8.57653	7.14779	7.15952	6.53079	7.38992	6.54779	6.48047	6.47325	6.5065	5.81424	6.11858
ENSG00000077420	0.618085	4.45134	3.94003	4.35433	4.06842	4.2976	4.39471	4.07818	4.03971	4.07051	4.02898	4.10281	4.12961	4.16904	4.0196	4.08045	4.00225	4.61674	4.06447	4.15688	4.44737	3.74588	4.27633	4.18095	3.88404	3.76533	4.1793	4.11177	4.08458	4.42983	4.1663	4.17355	4.10154	4.52052	3.88845	4.64377	4.98458	4.58364	5.08572	5.75997	5.74747	5.31119	5.44571	5.305	5.34549	4.66466	4.76941	4.8237	4.87938
ENSG00000095739	0.877371	9.88862	9.58845	9.73114	9.51721	9.46198	9.38813	9.43049	9.76496	9.47801	9.91305	9.52733	9.55152	9.53654	9.78936	10.3562	10.2183	9.69441	9.66667	9.79447	9.91351	9.59824	9.59672	9.54743	9.65917	9.41316	9.32819	9.26383	9.4476	9.092	9.28368	9.21364	9.94219	9.92253	9.99685	5.98652	6.29673	7.68494	9.19493	6.93842	7.37948	7.08627	8.03735	6.26596	6.97066	7.11673	7.73618	6.27214	5.92627
ENSG00000216937	0.740099	5.99821	4.7739	5.75494	5.46299	5.26382	5.17079	4.70781	5.74369	5.10566	5.21097	5.89516	5.86051	5.98378	5.20523	5.60958	5.02689	5.44063	4.95045	6.05692	5.56301	5.14044	5.5076	5.64039	5.49931	5.19449	5.95493	5.48205	5.28808	5.7104	5.75812	6.13432	5.37844	4.92616	4.78714	6.34512	6.33568	6.3607	6.90312	8.0755	7.98955	9.31394	7.69833	8.50269	8.48931	9.98724	9.49657	10.8942	11.273
ENSG00000165733	0.714048	8.18381	8.88613	8.99053	8.72771	8.88419	8.27695	8.43384	8.64664	8.42005	8.91792	7.83435	8.07411	8.78755	8.47188	8.27236	8.85426	7.70594	8.63619	8.66898	8.5631	8.391	8.42248	8.76632	8.56061	8.80762	7.64263	8.49191	8.8802	8.31242	8.6195	8.35635	8.51559	8.35819	8.29066	7.57101	7.0156	7.56534	8.03585	7.22353	7.42988	7.56896	7.55047	7.04666	7.72562	7.63857	8.09981	7.26863	7.22885
ENSG00000165731	0.800023	5.64519	6.43323	6.80227	6.65174	6.37553	6.62684	6.40017	6.43333	6.58447	6.31271	6.27986	6.65617	6.84817	5.96848	5.37227	5.63471	5.37944	5.43997	5.52203	5.36984	5.33762	5.40482	5.52033	5.52901	5.70449	5.62483	5.72411	6.11941	5.39478	5.33898	5.46073	5.46529	6.13431	5.36111	6.24965	6.32583	5.93814	6.53399	7.11228	6.96311	6.85249	6.59706	6.76818	6.79733	5.9488	6.03126	6.37243	6.5334
ENSG00000169826	0.933178	7.46476	6.86485	7.1183	6.97881	6.66381	6.85911	7.27199	7.66944	7.4452	7.04774	6.85516	7.66787	7.39382	6.65763	7.25352	6.75869	7.09787	7.06608	6.79991	7.05753	7.21199	6.98064	6.75683	7.0409	7.12547	7.06311	6.76102	7.21543	7.45222	7.04147	7.14495	6.99528	6.98336	7.08359	8.98042	8.45613	7.66955	5.46485	5.11841	5.0053	4.79133	4.78976	4.89144	4.48287	5.58617	6.33341	5.05819	4.53515
ENSG00000165512	0.294579	9.37324	8.85164	8.98258	8.75387	8.87048	8.702	9.11757	8.84423	8.81288	8.81117	8.43398	9.06738	8.35928	9.34112	9.3683	9.2457	8.94254	9.4025	9.21527	9.2918	9.44403	9.45517	8.92545	9.47468	8.93315	9.20616	8.9029	9.21509	8.92057	8.95674	9.02945	9.63552	9.42723	9.44822	9.08493	9.87745	9.4031	7.73848	6.80096	6.49629	6.7191	6.64147	6.66432	6.54242	6.5044	6.97153	6.11761	5.83435
ENSG00000012779	0.676219	4.83938	5.22563	5.10637	5.22056	4.80805	5.13651	5.44596	5.12598	5.21129	5.14917	5.28717	5.15225	5.28384	5.50547	5.19395	5.37067	5.00069	5.04982	5.05027	5.04499	5.24954	4.98049	5.24402	5.0698	5.10134	4.84964	5.26875	5.3294	5.13276	5.02359	5.07235	5.31759	5.06961	5.5649	5.41168	5.24169	5.18486	5.45561	5.82455	5.90571	5.74621	5.65283	5.66863	5.56156	5.20102	5.27404	5.22938	5.37334
ENSG00000186807	0.271118	6.51147	5.99313	5.90056	4.9679	6.01021	5.75714	5.6806	5.54134	6.04745	6.3142	6.15364	5.64616	5.59346	6.09485	6.6065	6.83922	6.06893	5.46488	6.01039	5.8777	6.22957	6.02641	4.96147	5.06899	5.43976	6.20559	5.44643	5.92524	6.04654	6.36844	6.50615	6.06027	6.04628	5.46372	7.80208	7.58146	7.58052	8.11871	8.45844	8.35007	8.21678	7.96823	8.46441	8.33989	6.59296	6.2512	7.35858	7.72028
ENSG00000204152	0.748729	6.45829	7.28018	6.66761	7.04534	6.70025	6.86718	6.82344	6.72899	7.09074	7.1091	6.57557	6.6677	6.49034	6.52829	6.53365	6.62957	6.44337	6.86776	6.53194	6.61797	7.16353	6.69193	6.92797	6.7745	6.91694	6.78315	6.90848	6.87174	6.6135	6.57142	6.72891	6.56313	6.75477	6.54324	6.20843	5.86766	6.00938	6.19755	5.45688	5.4698	5.6637	5.78164	5.25778	5.5586	7.18601	6.63443	7.1277	8.65492
ENSG00000107984	0.660628	5.24238	4.9985	4.59976	4.37479	5.65481	4.96728	4.82116	4.76796	4.67241	4.09436	4.85601	3.85768	4.22651	5.20356	5.69604	5.57089	5.04626	4.549	4.98508	5.03894	4.87995	5.05403	4.59322	4.27398	5.19928	4.80856	4.51111	5.30776	5.04825	5.23768	4.97271	4.79661	6.17604	4.68563	5.10341	5.00778	4.60947	5.17642	5.4493	6.21022	5.13682	5.18851	5.47966	5.24024	4.34389	4.36988	4.70031	5.18666
ENSG00000108064	0.79124	8.77005	8.79105	8.57069	8.69801	8.54173	8.26476	8.68099	8.53206	8.47278	8.3601	8.51499	8.48376	8.0529	8.47158	8.27767	8.13556	8.78628	8.29894	8.10179	8.23891	8.5346	8.24946	8.3215	8.49924	8.44561	8.66798	7.98336	8.46351	8.50164	8.05817	8.09111	8.21361	8.04463	8.29913	8.16321	9.21195	8.60247	6.2788	6.18416	5.94118	6.91209	5.98794	6.33315	6.23239	8.10891	7.97001	8.86923	9.28909
ENSG00000181915	0.701393	9.5027	9.24849	9.20624	9.22335	9.04968	9.03918	9.24732	9.26095	9.338	9.11969	8.98284	9.20825	8.90617	9.6316	9.59011	9.41635	9.47436	9.53585	9.29028	9.36098	9.47721	9.43156	9.22728	9.50245	9.3659	9.2486	9.18264	9.2953	9.41784	9.10473	9.379	9.49844	9.26998	9.39365	9.6615	9.34619	9.77362	8.05601	6.26973	6.48813	8.65925	7.0386	7.82819	7.95083	10.7847	10.1976	10.8882	11.582
ENSG00000107625	0.737338	9.8028	10.2798	10.0822	10.3496	10.3018	10.3454	10.3076	10.0279	9.9641	10.4802	10.2195	10.2159	9.99949	9.98676	9.69271	9.74665	9.93751	9.8771	10.2523	9.98428	9.87956	9.88925	9.91646	10.1375	10.3321	10.0505	10.2195	10.0139	10.001	9.93353	9.9602	9.90698	9.77841	9.99051	8.03033	7.729	9.53027	9.09044	7.53502	7.618	8.19873	8.45434	7.7038	7.90164	9.62716	9.31918	9.28013	8.78378
ENSG00000198954	0.710604	8.6859	9.19684	9.03824	9.10374	9.02168	9.17605	9.33538	9.05845	9.16195	9.0893	9.05716	9.1251	9.56165	8.56724	8.6686	8.76166	8.29579	8.80359	8.88548	8.66817	8.84211	8.77577	8.83526	8.62695	8.77144	8.76772	8.68047	9.03514	8.72639	8.7851	8.84938	8.5662	8.54858	8.52961	9.94732	9.88026	10.1882	8.21827	6.64799	6.94081	7.22288	8.05899	7.37524	7.07916	8.21215	8.45698	7.32671	7.95091
ENSG00000122862	0.299897	7.23279	6.60714	7.49904	6.15834	7.47443	6.66178	6.7652	7.09699	7.06963	6.55371	6.86797	6.06511	7.20044	6.14719	6.7313	6.82142	6.40243	7.63672	7.67916	6.97447	6.79765	7.21997	6.86556	8.20945	7.83499	7.14744	6.78191	7.40402	7.36383	9.07574	8.05874	6.72467	7.30896	7.62112	4.70294	4.94882	4.79515	9.01371	7.83875	7.491	5.85069	6.8512	6.01327	5.94521	9.21564	10.2195	6.628	6.93855
ENSG00000156502	0.704812	8.74435	9.5633	9.16632	9.37646	9.4461	9.56934	9.44434	9.14428	9.21686	9.51137	9.44834	9.43234	9.50415	8.99199	8.97687	9.04052	9.06007	8.82517	9.04487	9.03142	9.00214	8.91185	9.1396	8.82492	9.21631	8.92557	9.01434	9.00707	8.7908	8.6989	8.58339	8.92636	8.90603	8.70885	9.62488	9.96401	9.40905	7.28475	6.70941	6.9604	7.5404	7.20147	7.34564	7.54294	8.17976	8.02863	7.3413	7.09422
ENSG00000099282	0.621606	6.05116	6.09112	5.8747	6.00174	5.95848	6.64501	6.10745	5.80127	6.17259	6.5991	6.05423	5.94816	6.20372	5.5947	5.7196	6.13266	6.13354	5.91361	5.98294	5.83924	5.79972	5.92269	5.75748	5.98352	6.29086	5.80954	6.20967	5.61897	6.03052	6.14015	6.15661	6.31586	6.038	5.98398	7.01166	7.99044	7.30403	5.94121	6.60521	6.88975	5.99453	6.29933	6.60255	6.63837	6.35844	6.04737	6.43679	6.48779
ENSG00000197467	0.51675	5.73931	5.41987	5.21365	5.42439	5.55398	5.24378	5.63714	5.31677	5.28528	5.49611	5.07095	5.32139	5.70372	5.69662	5.81151	5.55142	5.35652	5.99432	5.64049	5.0054	6.18776	5.14804	5.58691	6.24748	5.6879	5.28424	5.12143	5.7742	5.03818	4.90806	5.53285	5.6603	6.12179	5.55035	5.79721	5.59542	5.79516	5.77303	5.8512	6.08779	6.2935	5.95643	5.93	5.80713	5.23682	5.19104	5.53102	5.86651
ENSG00000148730	0.87029	11.0664	11.3798	11.0846	11.2307	11.1393	11.1989	11.462	11.0818	11.3257	11.2312	11.0751	11.3028	10.6795	11.0117	10.9825	10.6668	11.1098	10.8383	10.5539	10.9334	11.1149	10.7951	10.9961	10.9039	11.1006	10.8763	11.0147	10.6446	10.8561	10.8058	10.7215	10.7313	10.6343	10.8069	7.2707	7.23263	7.1019	8.89576	8.42911	8.72248	8.04935	8.34042	8.45112	8.55349	8.08	8.84547	7.8059	7.84521
ENSG00000166224	0.606085	7.64468	7.47899	7.57606	7.81345	7.62806	7.59114	7.57135	7.81615	7.70587	7.63112	7.56796	7.48395	7.37821	7.48418	7.64846	7.5065	7.7723	7.35347	7.5763	7.54559	7.76618	7.70765	7.60512	7.5477	7.68936	7.43579	7.44387	7.5562	7.60438	7.23124	7.66572	7.69069	7.522	7.65226	6.98205	6.70401	6.61612	6.2017	6.14127	6.51653	6.43017	6.43453	6.25751	6.48426	6.06495	6.50364	5.49373	5.21607
ENSG00000122863	0.6557	6.62647	6.47218	6.15365	6.2596	6.64372	6.20496	6.35164	6.23009	6.23047	6.30848	6.18946	6.03568	6.3166	6.6336	6.50496	6.58639	6.13072	7.49551	7.57639	7.24307	7.43079	7.3778	7.4303	7.66689	7.5163	7.10765	7.61265	7.18631	7.24224	7.54147	6.90517	7.71533	7.12664	7.68904	6.52454	6.57267	6.4864	8.20468	7.89888	7.73529	7.8681	8.25227	7.88523	7.8185	7.12033	7.33185	6.98573	6.98491
ENSG00000168209	0.647164	10.5363	10.3059	10.3943	10.608	10.7601	10.7612	10.8362	11.1597	10.4487	10.5048	10.3101	10.8057	9.87399	11.0686	10.6805	10.8845	10.7793	10.1075	10.4837	10.2425	10.059	10.3668	10.0177	10.0625	10.3058	10.0351	9.93063	10.3461	9.78661	10.845	10.1812	10.0876	10.3018	10.3259	9.91052	9.55115	8.8377	10.8248	10.8224	10.7303	6.72596	7.12893	7.23826	6.99082	8.7443	9.29584	7.03245	7.16441
ENSG00000166321	0.263192	5.14383	5.47354	5.53447	5.25593	5.07577	5.13979	5.27334	5.65877	5.29408	5.71818	5.01431	5.15061	5.39249	4.83195	5.34163	5.49011	5.20016	5.46593	5.48435	5.15742	5.30637	5.27925	5.34566	5.48757	5.45405	5.13256	5.0104	4.83663	5.26943	5.16766	4.97074	5.25537	5.03491	5.13289	4.67771	5.0338	4.66902	4.94342	5.29508	5.15473	5.2156	4.92452	5.24111	4.98973	4.82921	4.64537	5.40864	4.95005
ENSG00000176986	0.556676	8.25049	8.26551	8.49124	8.30005	8.39155	8.66547	8.21549	8.42762	8.11485	8.2915	8.24931	8.04116	8.62286	8.29209	7.76042	8.39697	8.31649	8.59241	8.24577	8.01941	7.97265	8.20964	8.54932	8.41564	8.50553	8.24572	8.73689	8.31283	8.12324	8.37456	8.25383	8.1521	8.2442	8.19303	10.3268	9.67316	10.3569	8.51646	7.85023	7.89888	7.58522	7.93889	8.2461	8.38263	8.82068	9.01765	8.55679	8.17291
ENSG00000214655	0.752978	6.55251	6.53428	6.68658	6.50947	6.74954	6.67044	6.36801	6.51884	6.23424	6.54721	6.43567	6.43487	6.74367	6.17177	6.15673	6.38087	6.48657	6.45628	6.57876	6.6106	6.43078	6.2283	6.73857	6.44915	6.48503	6.41319	6.6818	6.20476	6.68899	6.26463	6.20583	6.51266	6.50443	6.62104	6.20607	5.986	6.7349	6.30151	7.12159	7.11608	7.39792	7.34188	7.60939	7.51835	7.55477	7.46872	7.49441	7.2724
ENSG00000035403	0.78292	7.21218	6.90578	7.10121	6.95992	6.84799	6.9433	7.2093	7.25434	6.98291	7.01991	7.09366	7.15333	7.01258	7.55203	7.54608	7.67994	7.31369	7.70661	7.81501	7.63154	7.58905	7.58782	7.58892	7.71715	7.57584	7.53896	7.74646	7.75754	7.61752	7.77911	7.69288	7.77867	7.73628	7.61987	6.87975	7.16942	6.50587	8.1538	7.58991	7.50108	7.62284	8.49827	7.38739	7.56052	7.32082	7.64782	6.24374	6.25552
ENSG00000138326	0.843174	13.7181	13.5686	13.704	13.7072	13.7551	13.7772	13.5887	13.6789	13.6246	13.7087	13.7087	13.61	13.717	13.687	13.568	13.5582	13.7522	13.4816	13.6988	13.6215	13.501	13.6761	13.6819	13.5696	13.6983	13.666	13.6613	13.6802	13.6917	13.6928	13.5755	13.8007	13.7002	13.6689	12.1762	12.544	12.1953	13.28	13.1616	13.2425	12.1151	12.7571	11.7557	11.7013	13.2738	13.2697	13.2178	13.3574
ENSG00000108179	0.542473	8.3208	8.58986	8.59361	8.48835	8.62698	8.57447	8.49044	8.63324	8.32297	8.53656	8.72107	8.30316	8.09011	7.80663	7.63789	8.11812	7.6675	9.4507	9.13525	9.06559	8.90034	8.91959	9.08825	9.14897	9.59304	8.9838	9.21323	9.15103	9.22277	9.02811	8.94078	8.78606	8.87197	8.78198	6.70987	6.56853	8.33003	8.25314	7.13662	7.14466	7.50537	8.66624	7.29806	7.56691	8.7574	9.50028	8.54951	8.92674
ENSG00000220191	0.136253	4.34567	4.56761	4.98862	4.53702	4.4459	4.48775	4.56374	4.50817	4.77817	4.70083	4.57003	4.6274	4.53156	4.70444	4.8537	5.00264	4.34998	5.20034	4.37174	4.65199	4.42082	4.62045	4.94142	4.94769	4.3265	4.47603	4.65571	4.1878	4.50727	4.20465	4.58913	4.231	4.44257	4.49394	5.23405	5.31222	5.10406	5.17618	5.42018	5.44401	5.27495	5.34272	5.79154	5.63256	5.17239	4.53216	5.23623	5.62846
ENSG00000165678	0.774839	11.0729	11.5553	11.4427	11.3689	11.3068	11.2783	11.2609	11.3912	11.4488	11.3299	11.4422	11.3232	11.7167	10.8396	10.9565	10.978	11.0269	11.4422	11.1065	11.1799	11.2908	11.1597	11.2465	11.3578	11.3023	11.2357	11.199	11.2046	11.2987	11.3625	11.1402	10.9806	11.1728	10.9284	8.1503	8.69249	10.0958	9.76451	8.42325	8.67312	10.1049	9.69648	9.29647	9.62437	11.1842	11.286	11.3059	11.3676
ENSG00000148600	0.516465	4.76652	5.29844	4.8073	5.28009	4.77092	4.86504	5.57793	5.09394	4.88761	5.07442	4.68395	5.55161	5.04618	4.82807	5.48616	5.35307	4.97124	6.47621	4.98122	5.08842	5.60182	5.33481	6.12847	5.50492	5.69226	5.6593	4.78943	6.02032	4.95433	5.42259	5.37625	5.13473	5.25999	5.09095	5.47962	5.57451	5.22516	5.60968	6.31662	6.45557	6.1344	5.6338	6.33402	6.36896	5.02291	4.95223	5.60445	5.12121
ENSG00000107771	0.748485	8.19315	8.76613	8.46571	8.70396	8.39098	8.78449	8.65548	8.78926	8.88213	8.40393	8.5824	8.64943	9.06801	8.10163	7.97953	8.09205	8.15145	8.73833	8.35031	8.52377	8.70001	8.45344	8.59632	8.61061	8.67614	8.67102	8.73055	8.42769	8.77463	8.76666	8.44835	8.24613	8.32837	8.24615	8.55432	8.05824	7.72833	7.50716	7.49543	7.55208	8.27325	7.63825	7.94187	8.01829	9.29633	9.24437	9.34741	9.59984
ENSG00000122367	0.23152	5.73153	5.77413	5.9039	6.0226	5.8116	5.94287	5.95361	5.85903	6.10665	5.82984	6.10136	5.99709	6.33443	5.75888	7.07599	5.46767	5.83247	5.48315	5.89532	5.75467	5.78334	6.00581	5.80545	5.50572	5.83656	5.87307	5.86367	5.72779	5.72035	6.01432	5.98513	5.43363	5.71495	5.63861	5.99766	5.83616	5.77559	6.20497	6.67395	6.41827	6.4826	6.81308	6.66223	6.60217	6.08789	5.61917	6.14453	6.08917
ENSG00000107779	0.965292	9.46604	8.78337	8.97842	8.87582	8.77649	8.47297	9.03676	8.91237	8.96804	8.90446	8.95479	9.01854	8.63391	9.23098	9.48685	8.79351	9.40919	9.30347	9.39038	9.37428	9.39423	9.20976	9.28017	9.22987	9.5313	9.54371	9.24998	9.26489	9.25523	9.18416	9.36438	9.64683	9.2286	9.70478	8.66866	8.66862	8.5822	7.07055	5.8078	6.06876	5.85776	6.73346	5.87107	5.87888	6.23146	6.91073	5.40758	5.61955
ENSG00000173267	0.248335	5.77833	5.26229	5.57225	5.5702	5.80235	5.49825	5.2912	5.46307	5.52852	5.2396	5.65397	5.59802	5.76395	5.38107	5.45117	5.31343	5.74079	6.87186	6.34836	6.25669	6.47772	6.43611	6.50969	6.74424	6.45519	6.29141	6.29558	5.81444	6.15626	6.45895	6.3089	5.89741	6.27997	5.58715	5.87482	5.72038	5.66566	5.60608	5.9848	6.247	6.06305	5.8343	6.41389	6.01713	5.74603	5.37404	6.06158	6.47034
ENSG00000214564	0.146321	5.73682	5.65706	5.35118	5.21015	5.70339	5.05248	5.72887	5.27335	5.66023	5.96511	5.95707	5.35653	5.80128	5.92605	5.2302	5.2284	5.42782	5.52335	5.51355	5.15647	5.66232	5.29541	6.25222	5.87539	5.11265	6.00704	5.77434	5.37691	5.76098	6.13933	6.44525	6.03717	5.87784	5.99459	5.67351	5.15817	5.00218	9.41742	9.25523	9.50104	7.08002	7.9807	7.86836	7.16459	7.98064	8.31227	6.96194	7.13375
ENSG00000171862	0.793904	8.47947	8.21854	8.28589	8.29684	8.18738	8.12774	8.01388	8.22773	8.12704	8.17887	8.18075	8.02954	8.39012	8.08429	7.98834	8.04973	8.02932	8.20776	8.26003	8.0724	7.97103	8.24308	7.89375	8.12389	8.08156	8.15978	8.09214	8.03556	8.15338	8.61135	8.18519	7.99273	8.1787	7.91934	7.28029	7.05974	7.20555	6.93922	6.06975	6.12768	6.51268	6.03292	6.11275	6.27675	7.99022	7.53592	8.37037	8.7328
ENSG00000185745	0.229559	8.25681	6.03199	7.27924	8.2275	6.61588	6.6903	7.40451	6.13137	7.3545	6.47795	6.1035	6.76335	6.4363	6.67951	9.44287	8.94987	5.81928	7.13271	6.18157	7.17034	7.23204	6.3496	6.83818	7.09332	7.08464	6.57791	6.62569	7.35059	6.77038	7.23816	6.73299	6.5218	7.03148	6.47883	5.24597	5.58677	4.99468	7.01068	6.01526	6.6804	6.54011	6.88375	6.71815	6.11352	6.6999	6.61818	5.47211	6.72277
ENSG00000152778	0.736013	8.82693	7.79625	8.26393	8.51963	7.78987	7.744	8.02276	7.70851	8.04091	8.01595	7.87596	8.24414	7.77037	8.18819	8.99615	8.71626	8.26449	8.53078	8.45876	8.59061	8.58905	8.12108	8.12478	8.26846	8.49765	8.77059	8.35405	8.45837	8.59776	8.69276	8.68813	8.52113	8.61321	8.44585	5.82327	5.69536	5.70459	7.33902	6.54168	6.83481	6.09404	6.47779	6.29571	6.42871	5.52586	6.04297	5.39068	5.4904
ENSG00000138182	0.709165	7.99514	8.3644	8.08701	8.3396	8.35238	8.17524	8.55938	8.34439	8.72184	8.29912	8.46159	8.52602	8.67355	8.21543	8.10878	8.34158	8.13531	7.58038	8.1872	8.05517	8.2841	8.03417	7.80999	8.34182	7.83799	8.01372	7.835	8.40414	8.23287	7.96929	8.07274	7.70592	7.87021	8.16048	10.7017	10.2561	9.85104	6.20438	7.76339	7.63083	7.06836	7.09929	7.21398	7.22283	7.04496	7.49772	7.13496	6.96645
ENSG00000107854	0.774419	9.27251	8.89733	8.75244	9.08493	9.09764	8.96556	9.28205	8.94469	8.88097	8.93934	9.13826	9.00365	9.1124	9.36942	9.25156	8.25512	9.13434	9.1509	8.68315	8.63368	8.77463	8.62352	9.03316	9.10798	9.0975	8.97715	8.83498	9.0409	8.78068	8.96386	8.84095	9.09008	8.68373	9.09393	10.2563	9.68879	8.61064	6.98744	6.41989	6.00076	5.76335	6.26991	5.77986	6.29591	5.91827	6.95555	5.24598	5.44876
ENSG00000095564	0.874139	9.78103	9.63869	9.72817	9.61325	9.55912	9.95712	9.45666	9.8868	9.59493	9.74584	9.79202	9.99869	9.61425	9.19733	9.72915	9.88681	9.83049	8.92425	9.19746	8.85897	9.12102	8.97113	9.32699	8.9643	9.10753	8.96057	9.18979	8.94652	9.51804	8.93095	9.02699	9.2839	8.83338	9.12569	4.37828	4.91887	4.48745	5.98508	5.5518	6.04544	5.9634	6.0405	6.15387	6.34973	8.22993	7.89962	7.1367	5.79671
ENSG00000198060	0.76205	8.61371	8.47718	8.44334	8.55531	8.87389	8.52396	8.23857	8.59452	8.43109	8.68486	8.70312	8.58838	8.87414	8.33468	8.4704	8.39984	8.76883	8.42125	8.67501	8.55043	8.43222	8.5701	8.54555	8.41772	8.61725	8.41077	8.56353	8.30699	8.64472	8.47166	8.47412	8.61029	8.31116	8.58028	10.1518	10.2936	10.4656	8.50837	8.41788	7.83335	8.1735	8.02552	7.88226	7.82479	8.68557	8.57024	8.39647	8.80582
ENSG00000138160	0.806729	10.3662	10.5011	10.3965	10.4206	10.005	10.2293	10.442	10.3292	10.5226	10.0279	10.1294	10.3609	10.6128	10.1622	10.2919	10.1194	10.0878	9.81036	9.93943	9.808	10.0247	9.99709	10.0451	9.81314	9.89464	10.0162	9.59512	10.1516	10.2201	9.76865	9.7808	10.0085	9.85504	10.1255	7.38504	6.11303	7.56632	4.50639	5.18224	5.06103	5.31122	5.1803	5.22023	5.16315	5.50937	6.28144	5.14425	4.65315
ENSG00000152804	0.856023	6.48786	7.58773	7.11476	7.31304	7.05473	7.25918	7.48014	7.26957	7.43156	7.15267	6.91612	6.95956	7.29221	6.83573	6.79275	6.69884	6.85443	6.92339	6.21312	6.40446	7.01922	6.80561	6.49446	7.03462	6.79794	6.59334	6.3284	6.85577	6.83956	6.72542	6.63278	6.32506	6.14657	6.4194	10.4451	10.5534	10.6979	5.71219	5.77684	5.86653	5.48381	5.60063	5.47989	5.64426	4.94117	5.22769	5.2127	5.03076
ENSG00000108231	0.286379	4.603	4.47897	4.09006	4.37831	4.25611	4.06378	4.22358	4.15618	4.23951	4.41747	4.19723	4.45387	4.46199	4.31911	5.50124	4.823	4.8021	4.0577	4.43075	4.50798	4.65085	4.35114	4.32635	4.11826	4.39887	3.95995	4.22811	4.57211	4.20615	4.36996	4.36736	4.21638	4.65032	4.58505	4.46898	4.57585	4.39415	4.71451	4.91504	5.03606	4.70112	4.65448	4.62947	4.64027	4.84582	4.11034	4.49551	4.45937
ENSG00000165841	0.206891	5.0052	4.54434	4.50231	4.77556	5.00323	4.75345	4.70872	4.65795	4.535	4.58351	4.98694	4.797	5.25938	4.52398	4.44147	4.44271	4.76875	4.44997	5.16211	4.9637	4.39545	4.51507	4.97119	4.38648	4.54611	4.82401	4.85476	4.66991	4.82567	5.16238	4.94106	4.25907	4.63904	4.39772	5.38571	5.59475	5.75727	5.51642	6.43716	6.46224	5.91171	6.20896	6.22445	6.03321	4.95917	4.83936	5.08144	5.27582
ENSG00000107443	0.818835	7.96244	7.71999	7.54332	7.72082	7.24946	7.52982	7.84264	8.00269	7.8495	7.61288	7.66978	7.61555	7.56286	7.49991	7.24407	6.85958	7.85066	7.17442	6.66727	7.42954	7.31803	6.87068	7.04203	7.09211	7.1683	6.71147	6.49931	6.74424	6.98142	5.50325	6.63005	7.69381	7.14722	7.94497	10.5918	10.2488	10.0214	4.96423	5.02114	5.46792	5.12797	5.02968	5.13747	5.33984	5.46325	5.39747	5.36365	4.91374
ENSG00000107447	0.132638	4.91467	4.77835	4.79532	4.67032	4.74777	4.73084	5.0034	4.862	4.7181	4.52236	4.73293	4.69575	5.24769	4.97805	4.75667	4.50022	4.98352	4.77041	4.95931	4.47758	4.81429	5.03155	4.86502	4.93371	4.64893	4.67575	4.74767	4.90163	4.85323	4.88729	5.05817	4.69045	4.60934	4.64887	5.30817	5.45055	5.16809	5.34979	5.62416	5.61296	5.54239	5.40732	5.67459	5.42002	5.05334	4.79638	5.58508	6.91429
ENSG00000155640	0.357491	5.77649	5.92967	6.00737	5.98613	5.91668	6.00676	6.22993	6.33138	5.84375	5.37996	5.69266	5.80203	5.26707	5.12346	5.52307	5.40747	5.70634	5.83576	5.11159	6.13893	5.75379	5.93735	5.76978	5.26757	5.68736	5.66567	5.67538	6.17512	6.10028	5.932	5.33675	5.00403	5.48433	5.01643	5.22941	5.52603	5.38527	5.27659	5.70865	5.60055	5.43139	5.33632	5.77731	5.51495	4.76396	4.91973	5.06901	4.95898
ENSG00000165879	0.740862	6.32002	6.32284	6.74707	6.32159	6.40214	6.58211	6.71603	7.11468	6.40835	6.60644	6.91296	6.68581	6.31197	6.75862	6.68023	6.65814	6.47325	7.19713	7.30475	7.35498	7.19194	6.95937	7.23527	6.97121	6.85772	6.79618	7.15632	6.98825	6.55996	6.58133	6.83448	7.31302	7.06938	7.18001	9.28345	8.31125	8.17086	6.89567	7.22605	7.1459	7.09638	6.99876	6.93646	6.55221	6.10411	5.65579	6.07127	5.7817
ENSG00000171314	0.959757	10.2385	10.3767	10.142	10.7006	10.733	10.6433	10.5861	10.4156	10.1961	10.6815	10.2366	10.504	9.8909	10.4774	10.8236	10.6885	10.5391	10.3265	10.7289	10.4001	10.5258	10.4459	10.4029	10.7455	10.7838	10.4659	10.6126	10.415	10.1877	10.7875	10.1611	10.4092	10.3874	10.1599	7.75733	8.51851	7.40685	10.9978	9.45177	9.33271	9.77586	10.7652	9.34966	9.28815	10.2835	10.7836	9.52498	9.9449
ENSG00000165886	0.754776	5.65045	6.04727	5.69876	5.57163	4.92006	5.81794	5.77977	5.65938	5.37677	5.91477	5.9443	5.34158	5.86186	5.73144	5.51843	5.29543	5.4889	6.17007	6.81583	5.83279	5.93542	5.56397	6.63273	6.40176	6.27105	5.8772	6.22364	5.82332	5.46546	5.73666	5.67576	6.44899	6.43836	6.44825	6.02103	5.80315	5.36356	5.84032	6.14061	5.96849	7.09999	7.22855	6.91264	6.973	7.10558	6.76953	8.06402	7.73089
ENSG00000165887	0.179222	5.65161	6.56637	6.47309	6.93636	6.15407	6.42373	6.42295	5.85419	5.68739	6.66524	5.12699	6.27533	5.08633	5.57238	4.89453	5.15714	6.44728	5.28719	4.62734	4.74218	5.39785	5.74547	5.72352	5.29777	5.95579	5.07661	5.29502	5.7915	4.81331	4.55484	5.41903	4.31622	4.85356	5.03542	5.46169	5.44104	5.32448	5.9149	6.9735	6.22183	6.47666	6.28797	6.79975	6.79125	5.86196	5.35725	6.31483	6.38423
ENSG00000043822	0.775404	6.67279	7.30223	7.16681	7.21235	7.31432	7.12999	7.2191	7.22622	7.38053	6.92812	6.89616	7.1901	6.92845	6.90943	7.047	7.21865	6.82991	7.49237	7.48456	7.3523	7.4559	7.32911	7.26481	7.11589	7.30821	7.15187	7.13696	7.43989	6.83457	6.8385	6.80315	7.21579	7.40322	6.91579	6.21506	6.29503	6.60535	7.1636	7.73961	7.64789	7.47872	7.32384	7.53532	7.55255	6.87546	6.93043	6.90408	6.81324
ENSG00000099194	0.637135	7.84821	7.54855	7.61781	7.79527	8.17115	7.63867	7.9233	7.88718	8.04865	7.72639	7.8276	8.08745	7.64521	7.46858	7.71369	7.55163	7.65588	9.60249	8.78721	9.00566	9.15389	8.94596	9.32412	8.99229	9.32669	8.95928	8.93907	9.05558	8.82644	8.34558	8.55578	8.19014	8.98047	8.08285	6.87388	7.3997	6.58937	8.64779	7.78354	7.73631	8.13167	8.39907	8.09726	8.13237	8.37518	8.30127	8.56799	9.268
ENSG00000075290	0.178256	4.67275	5.07349	4.5718	4.35526	5.22195	5.04418	5.06926	4.87455	4.85455	4.6789	5.30923	4.96957	5.02191	4.50174	4.69674	4.58126	4.93173	4.69721	4.60877	4.6173	4.27575	5.19886	4.36325	4.50359	4.48406	4.73294	4.90288	4.40707	5.20352	4.93141	5.09962	4.79042	4.63156	4.23226	5.94994	5.74675	5.79348	5.52988	6.40175	6.16193	5.95906	6.14343	6.35827	6.30827	5.32252	5.18102	5.40304	5.64604
ENSG00000095539	0.174513	7.5308	7.64961	7.75684	7.61965	8.0811	8.08733	7.827	8.15753	7.54681	7.78097	7.7338	7.16781	7.83158	7.85568	7.31497	7.92905	7.22888	7.98421	7.30629	7.49001	6.89572	7.45505	7.03691	7.64261	6.85964	7.04915	7.10573	5.23674	6.57827	7.23862	6.61582	7.7909	7.2801	6.91946	8.68465	7.67047	7.28507	7.47145	8.03661	8.29622	7.64377	8.05819	8.14016	8.03913	6.16882	5.71373	6.61607	6.93157
ENSG00000107807	0.164373	5.13365	5.11609	5.62415	5.55894	4.87031	5.63505	5.39843	5.51303	4.91608	5.18026	4.74954	5.17828	5.36745	4.96915	5.32041	4.77823	5.11401	5.17032	5.90057	4.74119	5.0032	4.92277	5.35232	5.36716	5.21083	5.23124	5.75588	4.95589	5.44223	5.16799	4.93397	5.20739	5.13689	5.22551	5.96599	5.70552	5.46955	5.42362	6.4921	6.45694	6.05294	6.13524	6.42314	6.03639	5.90476	5.51413	6.68804	6.55876
ENSG00000166189	0.673962	6.22065	7.24746	6.57151	6.88365	6.35544	7.22898	6.57311	6.52563	6.25376	6.77187	6.07366	6.32312	6.18799	6.75188	6.62761	7.13739	6.38435	7.49272	7.16929	6.41242	6.60272	7.23394	7.27232	7.35443	7.31068	6.80685	6.90313	6.93792	5.65184	6.10886	6.89849	7.11862	7.3983	6.92286	5.99885	6.07933	6.08973	8.09464	7.86014	7.69329	8.00578	7.60153	7.74365	7.53713	5.89886	6.52309	5.69964	6.26498
ENSG00000107862	0.58477	6.7036	7.81672	7.83373	7.60223	7.22551	7.72934	7.35435	7.4363	7.39162	7.164	7.06762	6.72063	8.03433	6.78769	6.78612	6.32571	6.55692	7.72579	6.68543	6.93204	7.01763	6.97341	7.41437	7.21719	7.26227	7.12402	7.55373	6.93343	6.98142	6.95726	6.83163	6.5883	6.69864	7.11059	9.44172	8.75846	8.864	7.47815	8.26281	8.33354	8.91078	8.25149	8.67389	8.40625	9.36984	8.8087	9.00773	7.99636
ENSG00000148842	0.75204	5.92409	6.31658	5.96637	6.49553	6.5811	6.75047	6.41666	6.29115	6.42777	5.98995	6.42032	6.51765	5.62965	5.5354	5.97734	6.15543	5.43614	6.37067	5.53249	5.95887	5.98754	5.85822	6.23831	6.39334	6.2788	6.11146	6.05437	6.53692	6.12907	6.12049	6.01936	5.73424	5.80439	5.58541	10.1169	8.99537	10.3877	7.42731	7.72207	7.73792	7.93054	7.27002	7.63116	7.67776	6.41583	6.07237	5.80573	5.57037
ENSG00000148798	0.689026	7.44655	7.88627	7.59262	7.21216	7.02513	7.51353	7.90109	7.74631	7.53772	7.33872	6.80508	7.67894	7.36027	7.66041	7.90638	7.96458	7.24785	6.09347	6.87978	6.13697	6.43447	6.93591	6.58215	6.30596	6.87381	6.25526	6.42004	6.69116	6.41665	6.12871	5.83538	7.04428	7.87458	6.363	7.63108	7.5121	7.50928	7.42221	7.92068	8.34602	8.01692	7.81633	8.26308	8.47793	6.73154	6.74675	6.38219	6.36031
ENSG00000148835	0.859507	10.2247	11.2213	10.6858	11.126	10.8951	11.3262	11.1102	10.8377	11.1925	11.0513	11.1026	11.1543	11.4144	10.1698	10.0192	10.3631	10.0921	9.85422	10.1005	9.92883	10.2897	10.1681	9.82053	10.1028	10.2903	10.3605	10.4123	10.4006	10.2733	10.1127	10.1902	9.71171	9.82508	9.88093	11.2285	10.9624	10.4007	6.38489	7.07081	6.32639	7.64054	6.40954	7.50161	7.56034	7.97271	8.44483	6.93459	6.24415
ENSG00000148843	0.76323	7.38529	8.10282	7.93767	8.07405	7.88446	8.0314	8.31485	8.14144	8.20741	7.94259	7.79938	8.00735	7.8612	8.1024	7.9587	8.4781	7.65133	7.75726	7.9116	7.78958	7.89272	7.73197	7.84502	7.88721	8.05044	7.91555	7.95967	7.93734	7.61827	7.44166	7.45911	7.84934	7.90855	7.51935	6.72401	6.63128	6.65891	7.75398	7.06507	7.36885	7.95997	7.52287	7.69649	7.43548	8.28675	7.70598	7.91507	8.06338
ENSG00000065613	0.989835	8.11493	8.25031	8.31993	8.74281	8.10903	8.43903	8.95273	8.60827	8.88161	8.68849	8.33681	8.53768	8.81411	8.26145	8.5225	8.08024	7.8813	8.60739	8.65615	8.27305	8.74147	8.58298	8.54909	8.69142	8.62096	8.70981	8.6759	8.57985	8.45079	8.38705	8.69063	8.7945	8.36167	8.88159	5.03602	4.64534	6.2328	6.27407	5.478	5.44383	5.10704	5.43981	5.03315	5.25818	7.3019	7.77069	6.01566	5.76893
ENSG00000148834	0.650583	9.06484	8.68104	9.04115	8.96329	8.96669	8.65902	8.5386	8.54725	8.82872	9.01798	8.95021	8.58403	8.4883	9.40166	9.47973	9.15794	9.31323	10.1273	9.40711	9.96126	9.89812	9.76086	10.1864	9.69749	10.0021	9.94421	9.78538	9.21391	9.26721	9.47725	9.22463	9.71916	9.93125	9.24641	6.5768	8.02503	6.31636	10.1295	8.66445	8.25936	7.07778	7.88703	7.3679	7.16628	8.00114	8.48077	7.27451	7.37481
ENSG00000138166	0.959765	8.46383	9.37453	8.83445	8.82572	8.82216	8.89612	8.94662	8.89451	9.22296	9.11686	8.52808	9.12851	8.60008	8.11562	8.31947	8.11103	8.23156	8.28618	8.16902	8.58265	9.10076	8.54745	8.47153	8.58833	9.08882	8.76155	9.34785	9.22438	9.1023	8.92899	9.03764	7.77829	8.07604	8.09706	9.70468	8.90283	9.67269	7.01131	7.14255	6.73167	8.10126	7.08186	7.39349	8.03793	9.14028	9.65902	8.27226	6.52165
ENSG00000108055	0.77108	9.3547	10.4227	10.0104	10.3163	10.1249	10.189	10.4053	10.2372	10.7727	10.1905	10.2878	10.3603	10.6625	9.51295	9.37891	9.62317	9.31226	9.22874	9.54083	9.22941	9.77357	9.2699	9.53301	9.34515	9.40931	9.5598	9.41597	9.65576	9.75275	9.64051	9.56169	9.48923	9.44869	9.69502	10.6256	10.7543	10.4697	5.79058	5.18644	5.17042	5.99978	5.31686	5.57394	5.82188	8.09223	8.44686	7.11313	6.22986
ENSG00000108061	0.736645	10.0838	11.0222	10.6194	11.2397	10.8454	11.1183	10.9449	10.6088	11.1956	10.9553	11.2011	11.0002	11.1212	9.68562	9.50944	9.04005	9.78528	10.2078	10.377	10.3417	10.6213	10.1621	10.3204	10.1728	10.7316	10.4706	10.5996	10.5796	10.4702	10.3873	10.4671	10.3224	10.1021	10.184	6.07965	6.42194	7.59228	8.41448	6.53545	6.86374	7.35688	7.87698	7.25178	7.83836	9.38651	9.72019	8.96994	9.32705
ENSG00000150594	0.762779	7.30813	7.21324	6.45077	6.35582	6.41291	6.49697	6.09638	6.23838	6.97855	6.37244	6.96713	6.21401	5.58029	7.33981	6.95144	8.12495	7.20209	7.20803	6.02491	5.80724	5.64374	6.29848	6.33992	6.06302	5.54961	5.5347	5.9561	6.45864	5.8498	6.01771	6.36558	6.94674	5.98017	6.3213	4.73998	4.53276	4.44707	7.225	5.78444	6.14648	5.52406	5.95663	6.01791	5.59867	5.7838	6.53836	5.37966	4.6262
ENSG00000196865	0.732574	9.34374	8.96201	9.32713	9.25706	8.77024	8.8912	9.32431	9.40531	9.51269	9.17453	9.19924	9.47666	9.1274	9.3662	9.75921	9.26576	9.26263	9.1394	9.42403	9.14381	9.29191	9.43302	9.2197	9.2517	9.22718	9.37474	9.31063	9.50794	9.60247	9.28092	9.24216	9.2715	9.58441	9.38259	5.42177	5.28345	5.21192	5.93424	5.37217	5.49675	5.05962	5.28946	4.69893	5.11777	5.23232	5.26207	5.17631	5.16426
ENSG00000043591	0.786363	4.82636	4.57304	4.60505	4.71342	4.74607	4.50792	5.04378	4.98515	4.82981	4.65516	5.05116	4.41535	5.25685	4.79609	4.60194	4.90827	4.489	4.63604	4.93907	4.87523	4.41918	4.87266	4.71846	4.69654	4.54395	4.86889	4.76731	4.91803	4.58176	4.77598	4.86243	4.67832	4.85356	4.91004	4.8893	4.75603	4.73202	4.90946	5.35762	5.33691	5.70124	5.38106	5.42749	5.30259	4.69962	4.67062	4.92425	5.39907
ENSG00000175535	0.278901	4.56891	4.39705	4.14903	4.30875	4.14965	4.13723	4.12941	4.45315	4.67567	4.17648	4.83959	4.55873	4.53627	4.15109	4.47201	4.22014	4.66299	4.46174	4.58609	4.49569	4.49484	4.55937	4.28921	4.50359	4.21623	4.94603	4.77176	4.10092	4.51651	4.68919	4.39531	5.07484	4.50784	4.55118	4.74818	4.85811	4.72109	4.89795	5.45273	5.67325	5.12878	5.15158	5.61632	5.55686	4.52965	4.35464	4.91896	4.87231
ENSG00000187021	0.166384	4.76158	4.40903	4.80851	4.70909	5.16788	4.59942	4.5068	4.76683	5.07004	4.49026	5.15338	4.9302	4.84681	5.01994	4.73148	4.59051	5.08316	4.46582	5.0963	4.69654	4.6335	4.9052	4.72326	4.69324	4.78229	5.22657	4.86854	5.45945	4.81882	5.3631	4.99786	4.63505	4.72515	4.88792	6.2908	5.7879	5.8182	6.14937	6.94468	6.94754	6.37315	6.60034	6.74396	6.43612	5.56598	5.37377	5.70756	5.95115
ENSG00000165862	0.322568	4.47991	4.19969	4.42043	4.23713	4.28564	4.30257	4.24298	4.3373	4.28611	4.39299	4.31137	4.29146	4.31788	4.23097	4.28606	4.31879	4.20165	4.54747	4.17129	4.4212	4.34601	4.29765	4.28048	4.60303	4.6109	4.25399	4.7023	4.77305	4.50273	4.23553	4.46687	4.35348	4.22105	4.33078	4.30126	4.30198	4.30884	4.42254	4.52414	4.68789	4.57306	4.43634	4.49853	4.54687	4.29616	4.16649	4.67932	4.38242
ENSG00000165646	0.600878	7.77921	8.48194	7.75576	7.70294	7.67477	7.05477	8.00659	7.65779	8.1411	8.02836	6.50717	7.7902	7.43669	7.52459	6.61678	6.45875	7.40107	7.62179	7.35953	7.15891	7.52144	6.77941	7.13291	7.21519	7.83353	7.99229	8.11891	7.77439	8.00379	6.84516	7.7716	7.12756	6.76084	6.70058	7.37007	8.31997	7.54195	6.14872	5.3331	5.47254	5.02488	5.28172	5.11325	5.34467	5.0415	5.27968	4.86914	4.8928
ENSG00000198873	0.893821	6.32092	5.65681	6.30182	5.79679	5.63024	5.81308	5.88737	6.01985	6.08968	5.99692	5.80555	6.03418	6.22329	6.62021	6.77593	6.28811	6.3326	8.32771	7.30876	7.50655	7.84044	7.50743	8.22206	8.09976	7.8608	7.88244	7.52161	7.67217	6.97378	7.47679	6.95328	6.8579	7.58882	6.44836	6.99735	7.27943	7.22159	8.50044	7.56626	7.83851	7.08211	7.078	6.81317	6.82857	5.82824	6.09116	6.0627	6.08233
ENSG00000151929	0.787972	7.14682	8.2364	8.03374	7.8245	8.28094	8.02199	8.37479	8.01536	8.0547	7.55554	7.44741	7.92359	8.21928	8.02503	7.62411	7.82405	7.47432	7.9212	7.82	7.46795	7.96495	8.00302	7.80851	7.74014	8.09887	7.5161	8.14172	8.27926	7.5583	7.91336	8.21375	7.38692	7.44208	7.15411	6.48672	6.84922	6.20414	8.89604	7.27805	6.55061	7.68998	7.37281	7.40017	7.72405	9.3259	10.0423	9.00807	9.52546
ENSG00000107651	0.787283	8.23834	8.29818	8.1698	8.27743	8.17225	8.23986	8.16263	8.21781	8.15108	8.22002	8.57379	8.10835	8.27713	7.85698	7.99087	8.18731	8.29351	8.24079	7.90594	8.30492	8.15655	7.84711	8.31971	8.14056	8.29108	8.30027	8.14239	8.17314	8.32127	7.85428	8.01829	8.17519	7.79395	7.99867	8.12878	8.54537	7.9287	6.64411	6.2396	6.21675	6.22499	6.6989	6.22032	6.21197	6.74839	7.23276	6.96396	6.54876
ENSG00000120008	0.576775	8.71242	8.86135	8.82761	8.99473	8.33559	8.7477	8.87657	8.91393	8.92629	8.97338	9.15282	8.81653	9.1198	8.99601	8.89019	8.81539	8.52371	8.88332	8.87851	8.73073	8.77902	8.91742	8.83453	8.82222	8.71356	8.6838	8.82356	8.68801	8.57679	8.77087	8.93264	8.88434	8.80002	8.80921	9.44821	9.60906	9.02523	6.3897	5.81273	5.5565	5.57193	5.72356	5.08137	5.46999	6.66331	7.29598	6.49458	5.80077
ENSG00000154473	0.577231	10.2558	10.4436	10.3407	10.3712	10.3256	10.3361	10.4666	10.3543	10.4411	10.4069	10.4648	10.4286	10.6174	9.99741	10.1828	9.99736	10.1195	9.90673	10.0042	10.0084	10.1364	10.0119	9.9684	9.92284	9.95552	9.98583	9.96299	10.0812	10.1657	9.98986	10.0136	10.0636	9.90566	10.1352	9.42291	9.64525	10.3847	7.5531	7.02012	6.85714	7.66631	7.45107	7.33927	7.4794	8.71032	8.76061	8.21374	8.27124
ENSG00000107902	0.78454	5.77672	6.18386	6.033	6.03395	6.40511	6.30579	6.00418	5.66351	5.98735	6.2271	5.86155	5.39468	6.09817	6.32717	6.04517	6.03015	5.80759	6.86812	5.65319	6.14206	6.40776	6.94308	6.9735	6.72351	6.95479	6.5839	6.86965	6.41316	6.3625	6.55607	5.70689	6.72203	6.33822	6.63435	6.02088	5.64468	6.26217	6.56277	7.60625	7.69764	7.61917	7.3057	7.881	7.69402	7.43143	6.8117	8.27223	8.91948
ENSG00000150760	0.829254	7.11812	7.20491	7.49512	7.09723	7.08164	7.21956	7.5192	7.2148	7.35325	7.3601	7.03831	7.59716	6.87076	7.82988	7.81901	7.49459	7.79947	7.85278	7.77285	7.75928	7.82367	7.96151	7.32243	7.9171	7.68099	7.60994	7.56258	7.6341	7.58981	7.8337	8.20108	7.69381	7.99789	8.07113	8.14445	7.81094	6.89647	8.04752	8.27738	7.81058	7.62674	7.87459	7.73017	7.9095	6.31382	6.70039	5.71807	5.86284
ENSG00000170430	0.762219	7.32303	8.2237	7.81698	8.19365	8.50717	8.16773	7.78804	7.12898	7.72142	7.92255	7.89898	7.08118	7.0594	7.27834	6.57779	6.80036	7.62286	7.02341	7.2769	7.38546	7.17673	6.92348	7.75849	7.75383	7.77139	7.83553	6.94562	7.4399	7.8863	7.00809	6.78841	6.4298	6.90781	7.40163	6.57144	7.22967	8.32201	6.07202	6.74304	6.56225	6.90847	6.49086	6.84305	6.81468	7.67576	7.57553	7.75763	7.95354
ENSG00000108010	0.459208	8.08109	8.58424	8.47144	8.37409	8.61573	8.53663	8.38566	8.285	8.54519	8.53642	8.61327	8.204	8.68149	8.04339	7.95377	8.05903	7.98803	8.06174	8.11922	7.84387	7.78011	8.05627	8.08544	7.91479	8.01433	7.99315	7.87552	7.82951	7.77736	7.80166	7.81663	7.82402	8.0553	7.87952	6.81068	6.48926	7.46022	7.51421	8.16309	7.64656	7.93344	7.7198	8.19946	8.07356	8.29382	8.11118	8.42867	8.39109
ENSG00000175470	0.394877	6.86487	6.88175	6.96684	7.0726	6.66612	7.05312	7.04051	6.86053	6.99147	7.01373	6.65015	6.93268	6.57883	7.02343	6.84366	7.01286	6.92157	7.32283	7.17684	7.04284	7.38455	7.09842	7.60101	7.62313	7.36086	7.41436	7.37837	6.73194	7.13468	7.2063	6.94811	7.11592	7.30522	7.05896	5.54274	6.04942	7.13762	7.6743	6.99385	7.09979	7.53326	7.00415	7.21957	7.22572	7.64308	7.52613	7.53163	7.63147
ENSG00000068383	0.90058	9.40778	9.28094	9.25667	9.21558	9.16047	9.24317	9.12753	8.94741	9.07649	9.26667	9.10702	9.14677	8.91388	9.34058	9.29356	9.0997	9.28665	9.71137	9.56869	9.66232	9.67329	9.55447	9.43391	9.72389	9.6989	9.67046	9.80865	9.48544	9.71195	9.72713	9.75636	9.61055	9.50262	9.49112	6.60771	7.42471	7.36405	9.77572	7.85968	7.511	8.40038	9.01399	7.7854	8.35853	9.78017	10.1867	9.58681	10.1167
ENSG00000171794	0.849037	7.38889	7.6058	7.70752	7.728	7.14317	7.74254	8.25571	7.39729	7.94319	7.69047	6.15718	8.16375	6.35435	7.81934	8.2881	8.08018	7.09162	7.19502	6.17499	7.53365	8.08892	6.98549	7.32159	6.76935	7.34589	6.79206	6.62075	7.44373	6.82003	6.49375	5.89375	7.25065	7.03437	7.58439	5.28686	5.42995	4.97135	5.31225	5.75504	5.61124	6.48638	5.54149	6.00236	5.88587	5.60775	6.02855	5.93114	5.52636
ENSG00000151650	0.724653	6.71043	7.45297	6.72181	6.18818	6.39978	6.47394	6.81571	6.53644	6.87916	6.49293	6.32379	6.60644	5.85361	6.75534	7.05101	7.12893	6.74811	6.58524	6.98353	7.46329	7.29281	7.08712	6.07965	7.25249	7.15826	5.97524	5.38002	6.17896	6.04414	5.46131	6.25486	7.52776	6.37796	7.16476	6.25787	6.66	6.20364	7.03466	7.72768	7.58988	7.36822	7.23519	7.7794	7.35381	6.16131	5.75089	5.82848	5.83488
ENSG00000148824	0.886683	6.72907	7.7258	7.44598	7.3312	7.67407	8.0201	7.47508	7.33947	7.49776	7.68807	7.16573	7.72293	7.7962	7.24263	6.82037	7.2881	7.0447	7.63813	7.05308	7.39176	6.95865	7.05597	7.20428	7.34578	7.41437	7.10988	7.44731	7.42153	7.0055	6.51815	7.29674	7.4095	7.06437	7.26268	6.68925	7.01241	6.66046	7.64697	7.97896	7.53997	8.46022	8.0964	7.98577	8.31452	8.75236	8.66668	9.27423	9.43902
ENSG00000185187	0.54777	7.81977	9.00465	8.69182	9.50173	9.08015	9.2767	8.9834	8.32189	9.00428	9.13426	8.97099	8.98091	8.26853	8.57576	8.06056	8.61245	8.1775	7.84357	7.88794	7.96857	8.27251	8.21589	8.24051	8.18127	8.26707	8.03921	8.05456	8.59533	7.82011	7.61903	8.13984	8.15318	8.26437	8.28502	7.12058	6.91271	7.89805	7.3445	7.22195	6.85984	6.7139	6.88986	6.99019	6.9337	6.9667	7.34536	6.63327	6.77323
ENSG00000070031	0.81892	5.68022	5.54518	5.76959	5.13799	6.29516	5.35599	5.63295	5.21133	5.61568	6.03765	5.30127	4.95609	5.70752	5.36506	5.12861	5.48878	5.1905	5.26411	5.48719	4.89628	5.02359	5.17139	5.50752	5.43046	5.312	5.57172	5.01063	4.60778	6.03603	4.77563	5.65167	5.49625	5.42873	5.73285	5.43919	5.7976	5.73108	4.49821	4.96559	4.70915	4.64606	4.73918	5.41984	5.27859	5.76419	5.34758	6.19295	5.97837
ENSG00000184524	0.512399	6.70842	6.1493	5.96135	6.18596	6.70239	6.11766	5.89916	6.36079	6.11876	6.32035	6.58607	6.24736	6.98955	6.0916	6.30209	6.11594	6.19399	5.92539	6.89077	6.27732	6.08569	5.82082	6.44443	6.16117	6.32925	6.37282	6.43457	5.32882	6.40632	6.24889	5.96608	6.26141	6.6716	6.40221	7.45901	7.51532	7.51765	7.50688	8.04385	7.88892	7.94398	7.51494	8.04765	7.71784	7.25019	6.62567	7.75275	7.97841
ENSG00000177542	0.298231	6.60067	6.94819	6.52982	6.90044	6.30466	6.76372	6.40894	6.53456	5.85148	6.3042	6.16546	6.38889	5.61583	7.08033	6.62331	6.95161	6.25176	6.88516	6.12624	5.88903	6.01425	6.431	6.17588	6.81128	6.83202	6.21389	6.76238	6.00552	6.28396	6.41655	6.6514	5.71205	5.9975	6.11294	8.33889	7.87454	7.74872	7.35537	7.45048	7.84822	7.03323	7.39965	7.41943	7.42351	6.56403	6.95517	7.18744	6.58811
ENSG00000177595	0.775937	5.66792	6.08428	6.15034	5.96384	5.83932	6.43936	5.79587	6.08431	5.95802	6.20766	5.70064	6.37177	6.13885	6.17056	6.30358	6.33078	5.65866	6.27289	5.92354	5.83841	6.46124	6.22677	6.11728	6.02914	5.76434	5.64584	6.0836	5.91783	5.90984	5.77709	5.63288	5.9945	5.71194	5.85158	6.00147	5.93873	6.21807	6.62393	6.85396	6.8333	7.06691	7.04808	7.14245	7.32772	6.58798	6.44654	6.6147	6.60783
ENSG00000177700	0.887657	8.71556	8.90286	8.74276	8.77084	8.96071	8.67522	8.43618	8.42161	8.41038	8.82448	8.59023	8.16777	8.55655	8.37535	8.27241	8.34106	8.721	8.69333	8.47696	8.38146	8.31233	8.23909	8.96442	8.91229	8.67212	8.84837	8.37399	8.23849	8.34963	8.07559	7.94017	8.33177	8.36817	8.32928	7.03018	6.93259	7.99697	8.21705	7.0018	7.18427	7.27644	7.59535	7.03335	7.68047	7.84978	7.86714	8.13562	8.29254
ENSG00000078902	0.930396	5.25981	5.57088	5.67583	5.72022	5.21222	6.0058	5.89708	5.5863	5.40894	5.86609	5.67309	5.20811	6.14044	5.5896	5.15825	5.50752	4.88882	6.00663	5.10178	5.33138	5.66776	5.70859	5.68213	6.28807	5.90509	5.61304	5.85603	5.72458	5.41927	5.68373	5.66829	5.66863	6.32623	5.56695	7.96281	7.1655	8.14559	7.73545	7.65417	7.5939	8.52542	8.13452	8.0899	8.16263	9.80093	9.42177	10.7454	10.7621
ENSG00000180176	0.343908	5.14086	4.85618	4.63759	4.53702	5.20955	4.68412	4.68255	4.87321	4.57838	4.55281	4.98043	4.96943	5.22979	4.89457	4.3326	4.578	4.34257	4.4195	4.6685	4.58503	4.51558	4.75528	4.37272	5.11187	5.11865	4.31793	4.65571	4.87846	4.48044	4.66374	5.0728	4.63688	4.70676	4.73826	5.35311	5.24838	5.04077	5.49152	5.64626	5.15048	5.5457	5.4289	5.50984	5.33223	4.73489	4.86595	5.18433	5.27843
ENSG00000183734	0.726897	3.81854	4.08773	4.08225	4.05526	4.14965	4.07099	4.36865	3.84677	4.06757	4.24908	4.11304	4.13691	4.043	4.08256	4.07745	4.04852	3.99462	4.03332	4.13217	4.08706	4.03697	4.06702	4.14986	4.13373	4.07245	4.08053	3.8986	4.00558	3.90682	3.8982	3.92628	4.19339	4.10371	4.12884	4.12641	4.07054	4.06886	4.15111	3.89474	4.00293	3.91067	3.89555	3.96945	3.92659	4.13776	3.93509	4.1665	4.37518
ENSG00000110665	0.254389	4.68151	4.33762	4.71381	4.35012	4.6254	4.63962	4.50555	4.72539	4.53165	4.72848	5.05173	4.85111	5.11144	4.70844	5.04132	5.19128	4.89284	4.44839	5.20826	5.18459	4.62859	5.36482	4.82917	5.41907	4.46172	4.35553	4.86448	5.75614	5.12531	5.17672	5.35431	5.17488	5.09814	4.87027	6.56451	6.529	6.66714	6.44969	7.22678	7.76096	6.88978	6.86639	7.52618	6.96609	5.65873	5.29832	5.98746	6.01111
ENSG00000181649	0.837263	5.35019	5.20117	5.51355	5.35392	5.52697	5.52297	5.73324	5.44018	5.37699	5.55633	5.20831	5.34922	5.61918	5.38789	5.17118	5.20853	5.2531	5.31951	5.16706	5.25949	5.12899	5.31244	5.01253	5.10857	5.12961	5.39641	5.17436	5.27954	5.48419	5.23291	5.09961	5.04161	5.33685	5.32835	5.61823	5.30844	5.32174	5.62484	5.27891	5.24367	5.23065	5.0722	5.06117	5.36993	5.72659	5.72645	5.5727	5.43937
ENSG00000205531	0.793012	9.21491	9.82292	9.6652	9.83296	9.51839	9.82708	9.7559	9.42052	9.93349	9.75477	9.44872	9.7857	9.67498	9.62685	9.69917	9.76006	9.46128	9.46653	9.25491	9.62375	9.60394	9.45482	9.46651	9.54903	9.52271	9.41048	9.5751	9.53677	9.20769	8.90309	9.177	9.44348	9.40522	9.64356	9.18531	9.23424	9.21515	8.31284	8.09362	7.68546	9.10745	8.53251	8.71133	8.88466	10.086	9.84145	10.2375	10.3053
ENSG00000110619	0.634883	7.44489	8.17981	8.12637	8.03474	8.17505	8.40298	8.10427	7.78535	8.16862	8.05835	7.94273	8.04249	8.31288	7.94266	7.40719	7.89631	7.57382	8.11884	7.9859	7.97944	7.82053	7.7585	7.86556	7.88552	7.73208	7.72463	7.96448	7.78781	7.66092	7.79469	7.68385	8.12316	8.03401	7.76602	7.90811	7.70488	8.87078	8.56776	7.5407	7.76284	8.26232	7.61317	8.21089	8.19241	9.54757	9.05598	9.34519	9.24788
ENSG00000005801	0.403743	8.1712	7.61878	7.79135	7.62467	7.85018	7.43368	7.47407	8.06681	7.61083	7.99879	7.55851	7.89824	8.03907	7.8485	8.06081	7.66378	8.17124	7.4175	8.00813	7.89178	7.70184	7.82667	7.7786	7.40872	7.4538	7.861	7.54578	7.81818	8.17109	8.06725	7.66984	8.21771	7.80536	8.18184	6.1377	6.87208	7.07614	6.09325	6.17303	6.61547	5.96522	6.18604	6.08229	5.7348	5.72086	6.33239	5.18617	5.64604
ENSG00000129749	0.119919	6.22806	5.76381	6.28373	5.81901	6.11359	5.8914	5.95306	5.96325	5.84643	6.36792	5.8753	5.92318	5.78987	6.23366	6.38126	5.92374	5.91946	5.94682	6.16808	5.88917	6.15828	5.90452	5.86509	6.23115	5.43459	6.01394	5.82297	5.30401	5.83668	5.9977	6.19949	6.0103	6.23786	6.27349	6.3765	6.18387	6.29829	5.8625	6.63347	6.36767	6.59892	6.38875	6.48438	6.84786	5.68423	5.67124	6.32107	6.36318
ENSG00000132109	0.303521	7.44652	6.8137	7.13092	6.92697	7.27869	6.93927	7.4183	7.29252	7.02825	6.86182	7.30164	7.07529	7.09442	7.55319	7.89423	7.64932	7.56336	8.1376	7.43209	7.74406	7.44963	7.85603	7.46115	7.97164	7.72336	7.66221	7.83139	7.86432	7.05374	7.83469	7.74492	7.36627	7.77494	7.47574	6.88569	6.44735	7.08774	7.61932	7.87643	7.83437	6.94033	6.97851	7.12246	7.30645	5.69326	5.92477	5.95056	5.45079
ENSG00000167333	0.506144	10.2958	10.5593	10.4352	10.5461	9.86913	10.448	10.2967	10.2367	10.456	10.4372	10.1121	10.1247	10.2368	10.1523	10.3843	10.4675	10.6589	10.0986	9.98837	10.0001	10.3997	9.98118	10.3831	10.5074	10.6606	10.4361	10.4804	10.2133	10.573	10.2015	10.313	10.6638	9.68332	10.3951	6.23347	5.766	8.07399	7.10536	6.93163	6.28503	6.89953	6.56548	6.28039	6.80627	7.10674	8.22225	6.76547	6.35484
ENSG00000167332	0.157694	5.97938	4.76808	5.44396	4.75236	4.84935	5.0307	4.56564	5.09552	4.90664	4.76344	5.39762	4.78071	5.16802	4.66353	5.09167	5.0781	5.25045	4.93755	5.55116	5.62142	5.07764	5.3683	4.92364	4.47902	4.82836	4.72041	4.6507	5.26906	5.94903	5.65625	5.79556	4.95383	5.09412	4.92961	6.00697	6.20649	6.32373	5.87937	6.30671	6.66405	6.52822	6.24051	6.162	6.22587	5.3342	4.9774	5.80347	5.76627
ENSG00000213934	0.272291	8.93681	7.60542	8.31688	7.78424	8.33775	7.90601	7.67867	7.85086	8.25115	7.79538	7.98633	8.07159	7.56763	8.40833	8.67208	8.38009	8.99883	8.58177	8.37758	8.54177	8.49827	8.2102	8.42276	8.238	8.29624	8.28933	8.21937	8.3565	8.24495	8.70419	8.85593	8.80083	8.53595	9.3967	5.8464	5.89948	5.75379	6.57628	7.28435	7.25749	7.48649	6.93087	7.42248	7.30909	6.69342	6.23344	7.21744	7.48969
ENSG00000170955	0.566191	6.79936	6.44628	6.25165	6.12979	6.46637	6.30135	6.31436	6.06146	6.27677	6.49581	5.84208	5.85653	5.75547	6.84806	6.85088	6.699	5.85866	7.69751	6.91871	7.50684	7.81505	7.24444	7.6388	7.70955	7.49945	7.27624	7.55413	7.41063	7.01879	6.87714	7.01012	7.10653	7.39677	6.95646	6.49027	6.73762	6.86583	7.33319	7.15069	7.07517	8.27333	7.57415	7.91236	8.33991	10.0405	9.06993	9.97031	9.55575
ENSG00000110169	0.0906392	4.59394	4.80321	4.61158	5.03352	5.00994	5.64199	5.07063	4.44568	4.76947	5.22134	5.33087	5.01398	4.90379	4.64713	4.57145	4.41307	4.36605	4.67095	5.04101	4.17348	4.53441	4.64562	4.9608	4.77193	4.59491	4.55978	4.62432	4.45658	4.66802	4.66546	4.27238	4.79277	4.5676	4.64071	7.37481	7.10728	6.71118	7.62834	8.48685	8.27861	8.25482	8.12771	8.35813	8.35454	5.98727	5.85335	6.64136	7.03314
ENSG00000110171	0.677514	5.09603	5.45626	5.22856	5.44758	5.33132	5.74258	5.58362	5.45535	5.3716	5.40198	5.17104	4.97612	5.55227	5.31741	4.99514	5.14883	5.14019	5.65167	5.41278	5.19729	5.36798	5.40661	5.43881	5.70165	5.37535	5.20038	5.38998	5.08201	4.96068	5.23093	5.32239	5.2546	5.49779	5.46094	6.90169	6.26007	6.29843	5.51131	5.79775	5.95352	5.62217	5.60399	5.88645	5.61056	5.4595	5.24369	6.03351	6.0795
ENSG00000132254	0.692255	6.73013	7.82255	7.67105	7.71218	7.88522	8.1287	7.59875	7.63531	7.23622	7.70068	7.17193	7.11489	8.2237	7.72812	7.15023	7.84302	6.80956	8.17851	7.30811	7.41527	7.46623	7.85202	7.80917	7.76882	7.75183	7.32856	8.20829	6.89621	7.28872	7.23618	7.70377	7.4698	7.88406	7.69764	8.04023	7.70412	8.75823	9.55078	8.84765	8.92741	8.98143	9.13752	8.87777	8.94641	9.01592	8.86225	9.15976	8.8678
ENSG00000132275	0.697759	6.91768	7.35304	7.32675	7.36323	7.057	7.64981	7.36703	7.43553	7.34074	7.11351	6.96923	7.05867	7.75496	7.23649	7.04185	7.26564	6.5464	7.14159	7.35702	7.19765	6.85746	7.02864	7.06392	7.31762	7.34883	7.14161	7.38412	6.6653	7.27067	7.0008	6.58009	7.13033	7.02461	7.08751	5.88822	5.73227	6.46813	5.97597	6.19684	6.30143	6.07342	6.12643	6.40667	6.272	6.10858	5.99991	5.69114	5.81114
ENSG00000166337	0.794364	8.48029	8.88409	8.87382	8.90132	9.06975	9.12976	8.99059	8.69124	9.12945	9.02739	8.72602	8.93556	9.20562	9.13981	9.16397	8.9598	8.49768	9.02124	8.63465	8.93426	8.96616	9.07908	8.84027	8.88991	8.71276	8.52251	8.66988	9.12513	8.39206	8.47961	8.68448	8.8638	9.11083	8.8271	10.5407	9.81503	9.72391	9.53942	9.14622	9.15584	11.1064	9.47615	10.5288	10.7679	11.9881	11.3895	12.85	13.1055
ENSG00000166341	0.902194	6.96906	6.64425	6.84631	6.66678	6.41064	6.88693	6.60814	6.98831	6.63381	6.63136	6.68183	6.58465	6.62973	7.16017	7.13178	7.37314	6.96631	7.17833	7.20446	6.87332	6.61921	7.01413	7.24246	7.16326	6.66812	6.73864	7.05004	6.37938	6.94169	6.89877	6.67352	6.67133	7.45927	7.02825	6.17424	6.53154	6.15711	7.63495	7.15424	7.00506	7.4616	7.10741	7.11428	7.51185	7.69994	7.00997	7.79453	7.87518
ENSG00000187878	0.101835	5.22498	4.92131	5.39667	5.5868	5.63336	5.61755	5.55846	5.30988	5.43933	5.72868	5.67833	5.26148	5.34808	5.14926	5.54701	5.33419	5.49488	5.47005	4.9678	5.25939	5.17493	5.28268	4.95823	5.01116	5.328	5.81047	5.45623	5.63482	5.02901	5.65089	5.66768	4.98917	5.09038	5.17862	5.78976	5.57921	5.76822	5.74508	6.69444	6.12872	5.88637	6.60729	6.65983	6.21886	5.42703	5.45467	5.38245	5.59008
ENSG00000184933	0.127305	4.98499	4.57287	4.88414	5.00549	5.00091	4.84352	4.85964	4.93898	4.67145	4.39058	4.86594	5.14939	5.19923	5.14923	5.0155	4.99932	5.06252	4.4508	4.61807	4.91639	4.85784	4.8512	4.45723	4.56044	5.22883	4.99425	4.79691	5.58183	4.89567	4.95477	5.09935	5.00621	5.15201	4.81525	6.01785	5.79356	5.9942	6.87737	6.85583	7.28063	6.57318	6.93587	7.1264	6.8052	4.75489	5.22628	5.27945	5.43424
ENSG00000166394	0.82812	8.6228	8.96342	9.66916	8.35061	9.68156	9.3741	9.23696	8.68143	9.0476	9.48142	9.68456	9.40226	8.86015	8.98829	8.2375	8.64188	8.59819	8.61438	9.0621	9.27358	8.53198	8.95476	8.90758	8.5153	9.02553	8.46063	8.52646	8.24635	7.68578	8.49397	8.08359	9.12698	8.69058	8.22288	5.81137	6.18338	5.45336	6.69191	7.0257	6.60505	9.8546	7.94686	8.8735	9.44783	12.159	11.1198	12.4779	12.8376
ENSG00000176009	0.261011	4.47008	4.14624	4.26219	4.32063	4.17105	4.33763	4.5042	4.21261	4.46289	4.38278	4.34372	4.62688	4.53372	4.24785	4.43438	4.23682	4.66299	4.46528	4.80913	4.42591	4.223	4.78713	4.28107	4.33026	4.88529	4.90274	4.3998	5.32868	4.85888	4.48567	4.54877	4.54189	4.85356	4.81868	6.91801	6.20554	6.496	6.74852	7.62221	8.03019	7.42216	7.14096	7.61341	7.52067	4.87477	5.45664	6.02144	5.35016
ENSG00000175348	0.632155	10.6067	10.8429	10.7035	10.9533	10.982	10.8746	10.9607	10.7503	11.0048	11.0411	11.0375	10.9754	10.7804	10.5628	10.6807	10.6815	10.5808	11.232	10.7941	11.1058	11.2446	11.199	10.9982	11.2012	11.2459	11.3061	11.1681	11.0978	10.9871	10.7715	11.0958	10.9525	11.0779	10.9513	10.842	10.7523	10.386	9.69146	8.35908	8.19602	8.49977	8.71048	8.16281	8.58055	9.22142	9.61028	8.81781	8.27673
ENSG00000175352	0.871206	7.02141	8.04557	7.44105	8.57058	8.24163	8.81322	8.44177	8.71417	9.17428	8.00737	8.73175	8.58097	9.28898	5.81965	6.64155	6.75826	6.52088	6.52635	6.04962	7.32899	7.08564	7.42624	5.67512	5.43246	6.82296	6.39302	6.72194	6.44803	7.64909	6.79311	7.05315	6.38305	6.01808	5.44666	9.29155	9.91092	9.45108	5.85084	6.63799	6.59196	7.96518	6.66744	7.55404	7.88422	7.91756	7.78378	8.13709	8.14378
ENSG00000175356	0.65043	5.55411	6.46592	5.86099	6.20076	6.70568	5.64206	5.2919	7.13491	5.34582	6.34461	5.84629	5.21778	6.17169	5.35755	5.4859	5.08342	6.91116	6.10882	4.97551	5.41621	5.07593	6.3691	4.60082	4.42875	6.86771	5.25812	4.82976	5.42187	6.29592	5.88448	6.00605	5.37349	5.7288	5.40353	6.15065	6.62803	7.02427	6.286	7.11412	7.13027	7.1064	6.68005	6.82183	6.52281	6.50393	5.88184	6.42512	6.75934
ENSG00000184014	0.712551	10.4312	10.58	10.4886	10.5885	10.6744	10.7925	10.2312	10.9955	10.279	10.5418	10.5842	10.3588	10.6709	10.8204	10.5442	10.4496	10.3491	11.1053	11.1343	10.3528	10.3978	10.8941	10.5335	10.712	10.8162	10.6112	11.139	10.5579	10.5565	11.3006	11.0885	10.6464	11.026	10.304	9.57164	9.81766	8.49804	9.58809	8.19284	8.76325	8.05502	8.27517	8.13207	7.98881	8.28619	9.05199	7.60337	7.7386
ENSG00000166471	0.761557	9.38215	9.38547	9.16499	9.34516	9.5138	9.33064	9.3588	9.26556	9.3879	9.37966	9.39564	9.44538	9.02855	9.31723	9.37104	9.13734	9.57807	10.0124	9.7899	9.88517	10.0102	9.68649	9.79877	9.86399	10.0446	9.81071	9.84201	9.73996	9.77601	9.50452	9.58861	9.92436	9.763	9.82025	7.65995	7.95787	7.16464	7.30322	7.03508	7.1964	7.0734	7.96687	7.15955	7.02018	6.63968	7.45889	5.67214	5.82762
ENSG00000110315	0.630612	6.23574	7.07021	6.37004	7.09915	6.36223	6.7694	7.83865	6.66905	6.45587	6.4668	6.50432	6.89596	7.41893	6.83084	6.65522	6.58867	6.35494	6.8197	7.21776	6.83011	7.21576	6.74686	6.84603	7.1267	7.24907	6.42602	6.79572	7.52164	7.31994	6.77138	7.46172	7.72925	7.38936	6.77963	5.91698	6.11386	6.22718	6.00354	6.63547	6.41173	9.07044	6.90326	8.52205	8.22561	10.6959	10.0217	11.0074	11.2598
ENSG00000152266	0.118705	3.92035	4.18607	4.04952	3.97768	4.24349	4.20073	4.03874	4.03779	3.92448	4.40368	4.07898	4.05204	4.13236	4.11066	4.094	4.10703	4.26303	3.88709	4.14283	3.97193	3.93738	3.94404	4.14986	4.04641	4.12824	4.13818	4.18608	4.23653	3.94888	4.09413	4.00897	4.08437	3.98818	3.98784	4.10128	4.08913	4.18652	4.10326	4.06151	4.52423	4.30919	4.29946	4.40411	4.14081	3.88919	4.08228	4.24189	4.19741
ENSG00000129083	0.598559	9.88129	10.0147	9.98937	10.0084	9.76513	9.71527	9.83686	10.0494	9.94479	9.91857	9.76262	9.77586	10.2057	9.8134	9.86687	9.78063	9.63003	9.87362	9.91709	9.61837	9.7481	9.75108	9.80061	9.71198	9.58175	9.52481	9.71236	9.81263	9.85129	10.0316	9.78504	9.78429	9.73138	9.53799	10.5174	10.3194	9.89819	9.65674	7.60912	7.85852	7.94154	8.31171	7.81963	8.0437	9.34799	9.7102	8.45901	8.13894
ENSG00000186104	0.556019	4.94361	5.62954	5.78896	6.0285	6.11851	6.14038	6.51639	5.47506	6.74006	6.18154	5.86488	6.48547	5.50453	5.9061	6.05036	6.25043	5.16969	5.32363	5.36947	5.83541	6.19771	5.66534	4.87085	5.89582	5.69826	5.17959	5.69892	4.85005	5.42834	4.83451	5.31249	5.65867	5.8166	5.37368	4.71585	4.99979	4.98209	4.7106	4.88272	4.87371	4.89761	4.91601	4.60532	4.97398	4.92239	5.16081	5.3205	5.11663
ENSG00000110680	0.448194	4.77858	4.6438	4.81233	4.7876	4.6646	4.79059	4.78145	4.84874	4.77736	4.92511	4.90514	4.61356	5.12701	4.98535	4.79492	4.78242	5.14979	4.66448	5.07281	4.77398	4.65381	4.78199	4.84355	4.70522	4.78891	4.94769	4.65228	4.9014	4.76269	4.70065	4.76993	4.90516	4.87683	4.79279	5.74023	5.7578	5.52965	5.53164	6.36067	6.07874	5.91015	5.77051	6.06165	5.94099	5.37816	5.01174	5.60578	5.67918
ENSG00000110700	0.704293	12.9888	12.855	12.9116	12.8481	12.7558	12.6972	12.737	12.7647	12.6573	12.7699	12.8761	12.6704	12.736	12.6935	13.0646	12.7173	13.0734	12.7456	12.7854	12.6555	12.6916	12.6435	12.8977	12.9417	12.8442	13.0169	12.5948	12.7037	12.8363	12.9675	12.7037	12.797	12.6517	12.5912	13.4642	13.447	13.3981	13.1943	13.0938	13.0917	11.9487	12.5621	11.9629	11.6683	12.912	12.9573	12.4473	12.4695
ENSG00000006071	0.539921	5.42433	5.1165	5.07806	4.88903	4.40982	5.33439	5.00846	5.60823	5.09863	5.17922	5.32919	5.24545	5.52502	5.34929	4.817	5.24952	5.10774	5.43298	5.23368	4.81189	4.91993	5.20797	4.69075	5.17706	4.57026	5.22959	4.86216	4.72842	5.45184	5.45151	5.41605	4.82435	4.98369	4.98123	5.91027	6.06871	5.59287	6.12285	6.31295	6.45922	6.79921	6.3951	6.72813	6.51352	5.25886	5.30589	5.58303	6.24105
ENSG00000006611	0.621367	5.48431	4.50804	4.91657	4.85185	4.49979	4.63727	4.55932	4.64664	4.65653	4.51119	4.9314	4.81574	4.57709	5.45291	5.139	5.29379	5.78103	4.50248	4.68217	5.10352	4.37969	4.77227	4.45518	4.45241	4.49053	4.62576	4.79981	4.62451	4.87675	5.33227	5.2515	5.0693	4.88506	5.32451	6.1228	6.00863	5.83406	6.54133	7.49959	7.10148	6.81155	6.6673	6.9762	6.86072	4.94426	4.93456	5.31892	5.60488
ENSG00000129158	0.837956	6.40298	6.01227	6.46337	6.23276	6.51844	6.11074	6.66961	6.49977	6.18986	6.05923	6.026	6.22733	5.96009	6.12167	6.33695	7.23492	5.96474	6.18893	5.78904	5.95863	6.34027	5.68539	5.9497	6.22947	6.41865	6.10236	5.9237	6.23776	5.85772	5.57382	5.64197	6.1791	5.89829	5.60131	5.36989	5.45924	5.29448	5.84691	5.79397	5.79707	5.57899	5.62786	5.77124	6.04814	5.77359	5.46241	6.12287	6.1989
ENSG00000129167	0.179139	6.06142	6.39048	6.73643	7.16953	6.06145	6.68826	6.48008	6.64895	6.60879	6.59683	6.50613	6.34899	6.96981	5.5214	5.83317	6.31596	6.08926	5.15119	4.65025	5.72221	5.56386	5.78353	4.84385	5.70092	5.76494	5.55685	6.45251	5.28808	6.64249	6.1844	6.4071	5.28018	5.32374	5.67299	4.00821	3.97938	4.22646	3.96499	4.1466	4.17131	4.07132	4.07355	4.26705	4.26375	3.90159	3.99654	4.01631	4.37127
ENSG00000148965	0.140479	5.14923	4.66151	5.00632	4.62038	4.88308	5.04418	5.07667	5.49893	4.38956	4.54034	4.93683	4.88597	4.50298	4.44968	4.59825	4.50022	5.25258	4.81217	4.98508	4.76661	4.39591	5.1107	4.59118	4.65206	5.07099	5.23342	4.14578	4.17407	4.81448	5.36602	4.61598	4.84372	4.6672	4.23308	6.19927	6.30537	5.34535	6.31603	6.87369	6.407	6.42537	6.30422	6.4691	6.31978	5.35074	4.9209	5.73118	6.35175
ENSG00000110756	0.74217	7.09403	7.37968	7.11281	7.12369	6.92876	7.25119	7.02201	7.29946	7.56771	7.03061	7.27989	7.4871	7.35705	6.92767	7.3155	7.27943	7.22664	7.1563	7.31077	7.31191	7.23804	7.15535	7.09864	7.18652	7.21186	7.44904	7.10288	7.37794	7.69895	7.10012	7.1903	7.50739	7.04419	7.24931	6.13659	6.85931	6.02648	5.59641	4.91342	5.15823	5.85263	6.63591	5.54041	5.41685	7.00415	7.51899	6.64549	6.9997
ENSG00000074319	0.591707	9.40001	10.182	10.007	9.9456	9.92102	10.0882	9.84737	9.86866	9.80644	9.96145	9.92687	9.66704	10.2373	9.32836	9.10051	9.17928	9.3026	9.9208	9.54605	9.44593	9.59553	9.64505	9.73808	9.6402	9.65238	9.54604	9.64941	9.70363	9.57258	9.90906	9.54915	9.23495	9.56474	9.33246	12.5353	12.5855	12.2994	9.02597	8.63178	8.32589	9.43072	8.93999	8.79964	9.35097	10.5237	10.5832	9.30768	8.77631
ENSG00000151116	0.502823	5.66889	7.15277	6.83847	7.2943	6.42613	7.05182	7.9582	6.41941	7.49033	7.16984	6.5928	6.82868	7.07319	6.80944	7.39973	6.56244	5.87525	7.28829	7.04196	6.38832	7.31426	7.49696	7.2038	7.39563	7.43713	7.10934	7.01118	7.81727	6.18142	5.82179	6.14648	7.15917	6.83326	6.449	5.21082	5.97865	6.53284	5.34313	5.30045	5.41121	5.39474	5.3435	5.41775	5.39418	5.60059	6.3533	5.49769	5.41277
ENSG00000183161	0.87761	9.3293	9.13708	8.97916	9.00437	8.12363	8.71458	8.85137	8.78155	8.7502	9.12948	8.34253	9.00897	8.40842	9.24111	9.55923	9.32531	9.3205	8.64741	9.25537	9.01228	9.11004	9.60925	9.11084	9.31184	9.2723	9.05678	8.98936	8.8529	8.52644	8.52439	8.78897	9.3557	9.41086	9.4394	5.818	5.42313	5.57469	6.29053	5.56578	5.76852	5.49671	5.29838	5.39673	5.58302	4.73076	5.83159	4.81435	4.89682
ENSG00000148943	0.562335	8.20234	7.69728	7.5838	7.70405	7.88229	7.57039	7.65169	7.75653	7.74266	7.58217	7.386	7.60871	7.39226	7.55601	7.77566	7.56647	7.95824	7.30665	7.37264	7.80024	7.66053	7.4701	7.43892	7.54404	7.62996	7.62481	7.4891	7.21196	7.91831	7.37178	7.71577	7.79646	7.52848	7.8581	6.59408	6.94172	6.1781	5.60924	4.93124	4.99893	4.82411	5.06556	5.05214	4.84371	5.61691	5.88289	4.9975	5.36352
ENSG00000182255	0.615131	5.21061	5.3489	5.07595	4.97582	5.35987	5.08166	5.74324	5.17618	5.47221	5.16784	4.93065	5.67499	5.33131	6.651	5.49708	6.11116	5.70198	5.31241	5.40358	4.79184	5.10472	5.32914	4.69253	5.20028	4.55551	4.63798	4.82914	5.23135	5.10852	5.0984	5.11097	5.15717	5.38378	5.04458	5.70355	5.66609	5.50754	5.68642	5.99132	5.9009	5.29555	5.53706	5.51196	5.50899	4.83266	4.96595	5.18181	5.29261
ENSG00000066382	0.274751	7.54225	6.80044	6.71753	7.03069	7.99353	7.28078	6.26744	7.1609	6.67161	6.78323	7.25233	7.4589	7.46902	7.97765	7.4413	7.47268	7.61382	7.00643	8.28076	7.22955	7.39453	7.13143	7.41811	6.84951	7.21075	7.80587	7.72035	7.35825	7.39842	7.62955	7.82259	8.16851	7.58412	8.26897	4.4041	4.49552	4.29874	4.66644	5.10985	4.79534	4.82464	4.85522	4.84203	4.74307	4.77573	4.96091	4.49284	4.98755
ENSG00000176102	0.67219	8.38238	8.96273	8.82349	8.99716	8.89899	9.47339	9.08513	9.06886	9.2017	8.95881	9.15545	8.94551	9.74352	8.78675	8.55532	8.71456	8.72199	8.51867	8.58058	8.54264	8.44449	8.24588	8.13339	8.22442	8.19369	8.52019	8.23664	8.47377	8.45932	8.18454	8.45681	8.44487	8.33538	8.22599	7.02422	6.87142	6.84948	8.38107	8.27446	8.22985	8.63968	8.10138	8.04316	8.28673	8.96804	9.04271	8.28254	7.79395
ENSG00000110429	0.634693	9.41384	9.88462	9.65079	10.122	9.90227	10.1366	10.0029	9.51738	10.304	10.2023	10.1076	10.1785	10.3397	9.42373	9.25919	8.84039	9.2854	9.42533	9.22657	9.5852	9.73496	9.33369	9.46583	9.59999	9.67507	9.54129	9.41726	9.65185	9.19501	9.33652	9.52163	9.62088	9.46024	9.67486	5.46123	5.89322	7.6038	6.49286	5.12759	5.38079	6.01883	5.307	5.37176	5.61328	8.6595	8.90548	7.77806	7.4199
ENSG00000166016	0.838867	5.95558	6.26268	5.9273	6.35511	6.54152	6.03678	6.37973	5.94992	6.4286	6.27775	6.57932	6.40722	6.03226	6.19705	5.62436	5.80271	6.07029	6.58025	7.06729	6.88953	6.13382	6.91241	6.41989	6.64013	6.58611	5.6701	6.49444	6.0537	6.31072	6.84479	6.60259	6.88093	6.37306	6.81384	10.6917	10.2408	9.97689	7.108	8.01305	7.95486	7.78697	7.54959	7.64125	7.76913	6.77691	6.54632	6.86982	7.1564
ENSG00000175104	0.633736	6.01569	7.28559	6.68736	6.82652	6.3172	6.85792	6.72751	6.89185	6.69715	6.73672	6.51554	6.40709	7.28836	6.58547	6.84178	6.84301	6.75483	6.95289	6.71688	6.79949	6.82143	6.88093	6.23826	6.62948	6.78606	5.69164	6.71212	7.04162	6.70003	6.48959	6.71021	6.19017	6.40178	6.81538	8.48438	8.41947	7.56928	6.80217	6.86673	6.95416	6.95214	6.74584	7.07692	7.15096	6.5312	6.36853	6.22414	6.14807
ENSG00000052850	0.708817	5.09896	4.96955	5.42771	5.35909	5.45949	5.26153	5.49473	5.31216	5.34869	5.72156	5.28926	5.39086	5.32174	5.17959	5.09337	5.05396	5.32302	5.24439	5.37206	5.1738	5.2738	5.30263	5.65167	5.14228	5.21977	5.25078	5.04476	4.6054	5.41899	5.22207	5.24574	5.54001	5.31429	5.46761	5.63731	5.29259	5.65148	5.60863	6.39703	6.33796	6.45908	6.1215	6.68648	6.26183	5.24277	5.18688	5.73482	5.92806
ENSG00000175264	0.571495	6.10689	5.75155	5.56034	5.61989	5.20102	5.9669	5.55589	5.69542	5.4541	5.54013	5.58468	5.01606	5.37128	6.82362	7.0594	6.65524	5.95676	6.85285	6.20382	6.49723	6.81596	6.34943	5.86895	6.84493	6.55421	5.32242	5.68472	6.20658	5.79544	6.27072	5.07927	6.73064	6.91193	6.42345	5.84228	6.15837	5.65049	7.00449	6.5057	6.65948	6.50331	6.55851	6.46575	6.55871	6.14354	5.73074	5.83482	5.55668
ENSG00000135365	0.797542	8.92072	9.40109	9.19289	9.53577	9.56531	9.68985	9.30111	9.26419	9.6337	9.25093	9.70612	9.34648	9.55731	9.3818	9.1897	9.1948	9.22283	9.1055	9.65356	9.31241	9.25907	9.36416	9.1202	9.2044	9.37533	9.17205	9.51064	9.42266	9.26595	9.57675	9.59019	9.23519	9.23367	8.91985	6.55609	6.81706	6.82585	7.14291	6.81373	6.96675	7.47009	7.20704	6.79185	7.10721	7.98543	8.33086	7.55338	7.27836
ENSG00000175220	0.584739	6.82083	6.70677	6.74582	6.57225	6.84837	6.6199	6.73396	6.74196	6.92769	6.65604	6.80912	6.80781	6.48031	6.69169	7.02215	6.86152	6.99245	6.87307	6.85096	6.81035	6.90555	6.75146	6.80165	6.81741	6.7263	6.75525	6.76349	7.06616	6.9131	6.96385	6.8247	6.71503	6.81801	6.98784	8.19814	7.74807	7.84495	8.04148	8.04942	7.94818	7.58633	8.11682	7.73919	7.66152	7.44755	7.41446	7.20243	7.42586
ENSG00000175216	0.708137	8.90121	9.37001	9.27858	9.21473	8.91741	9.29195	9.34717	9.64575	9.33126	9.21856	9.06936	9.06799	10.3707	9.44322	8.79573	9.06372	8.48024	9.38393	9.49363	8.81388	8.95257	9.37734	9.1965	8.95898	9.10107	8.85317	9.22563	9.30823	8.80346	9.60715	9.06824	8.74131	9.4707	8.56964	11.9238	11.5616	10.9217	8.87353	8.96293	8.23761	8.99862	8.24784	9.03673	9.1035	9.70644	9.68208	9.55652	9.6919
ENSG00000149182	0.703123	8.83649	9.237	9.07822	9.25816	9.07905	9.07202	9.37267	9.08973	9.03583	9.08268	9.03196	9.09022	8.73335	9.1334	8.96148	9.27411	9.10542	9.11707	8.85751	9.0707	8.96498	9.02696	9.0456	9.16014	9.20711	8.88521	9.31448	9.25286	8.72284	8.77769	9.03822	8.87825	8.85192	9.11452	7.50545	7.193	9.21302	8.59814	8.59342	8.80114	8.88621	8.57732	8.46626	8.86889	9.10188	9.11943	8.58225	7.46027
ENSG00000165912	0.742064	5.80796	5.66578	5.689	5.65876	5.61018	5.31196	5.43976	5.37125	5.17806	5.49902	5.05677	5.14279	5.11194	6.46935	6.28001	6.07628	5.78917	6.33608	5.83268	5.35887	6.0252	6.04848	5.80242	5.98619	5.99973	5.59397	5.76962	5.66228	5.63852	5.92201	5.95542	5.80092	6.13352	5.79136	5.517	5.58716	5.70391	7.1062	6.4363	6.57001	5.84756	6.51157	6.33908	6.24742	4.80634	4.85227	5.46811	5.47138
ENSG00000134575	0.505139	8.60863	8.64694	9.00605	8.66644	8.81333	9.08768	8.8621	8.98281	8.65824	8.92317	8.78356	8.92033	9.42997	9.49592	9.31015	9.08732	8.59256	9.77237	9.52925	9.33214	9.52791	9.58068	9.41516	9.39303	9.18681	9.37555	9.71856	9.82027	9.13132	9.42703	9.62561	9.29118	9.84906	9.36286	7.44137	7.52357	7.58375	8.41784	8.5693	8.27753	8.31282	8.82521	8.43301	8.79365	8.56129	8.77874	7.93494	7.53177
ENSG00000066336	0.158464	4.38813	4.39809	4.27399	4.12656	4.4535	4.23257	4.66035	4.08776	4.65275	5.02469	4.43227	4.12119	5.09603	4.35727	4.23943	4.48025	3.94827	4.66334	4.86739	4.19437	4.63518	4.36996	5.57876	5.16405	4.9701	4.35467	4.59152	4.67894	4.30252	4.30469	4.23863	5.06167	4.66329	4.54215	5.48345	5.23845	5.42059	5.51269	5.48903	6.06709	5.70624	5.58258	6.27654	6.2671	5.9616	5.45183	5.96699	6.94792
ENSG00000165917	0.308691	4.80928	5.02034	4.62696	4.66217	4.56527	4.45961	4.79499	4.79062	4.45953	5.15276	4.25575	4.57839	4.69147	4.51947	5.2526	4.29481	4.62954	4.67794	4.46479	4.38287	4.5699	4.68923	4.54366	4.58046	4.51539	4.66553	4.8185	4.55292	4.88632	4.88145	4.55893	4.9865	4.53282	4.70519	4.46912	4.53412	4.43008	4.62943	5.16275	5.00042	4.7542	4.72998	4.66011	4.92684	4.33124	4.48845	5.22253	5.04402
ENSG00000109919	0.858707	9.30108	9.68469	9.50248	10.0231	9.90093	10.2654	10.0981	9.59109	9.94425	10.066	10.1199	9.89392	10.1226	9.88188	9.8488	9.97148	9.84142	9.94573	9.82619	9.90737	10.0347	9.95096	9.71761	9.99229	10.0492	9.76464	10.0515	9.99426	9.37594	9.33306	9.86231	9.70021	10.0375	9.60621	7.73956	8.12594	9.41196	8.86597	7.66438	6.84563	9.94592	8.62753	8.73573	9.56396	11.4612	11.1306	11.2283	10.6676
ENSG00000165923	0.592599	4.96709	5.09829	5.31387	5.35354	4.47496	6.36831	5.20475	5.77443	5.08526	6.02609	5.44876	6.33283	5.30898	4.92317	5.14074	5.90107	5.17088	5.33597	4.71383	5.30229	5.11878	5.22398	4.67464	5.65135	5.1209	4.89345	4.74864	6.03019	5.16113	5.06535	5.55264	5.24059	4.83778	5.22092	4.51355	4.7278	4.42749	4.77194	6.06658	5.23869	6.95148	5.53464	6.08497	6.36165	8.98151	8.00451	7.91786	5.64604
ENSG00000109920	0.744355	10.1438	10.3037	10.4364	10.0262	10.0421	10.2809	10.4145	10.7453	10.1221	10.2115	10.0591	10.5091	9.96805	10.1067	10.3373	10.3469	10.4274	10.2105	9.8956	9.83693	9.84376	10.1636	9.86888	9.94994	9.97047	9.89578	10.1035	10.0529	10.234	10.199	9.84646	10.2177	9.84868	10.3526	9.71032	9.63839	8.58063	8.77563	8.45719	8.25371	8.14904	8.64737	8.13793	7.82691	8.0599	8.40933	7.28973	6.17356
ENSG00000030066	0.736108	6.94993	6.80983	6.91856	7.09314	7.04777	6.8575	7.50892	6.72592	7.1037	7.09506	6.45095	6.89191	6.6828	7.67798	7.7471	7.4896	7.03118	7.30872	6.76806	7.01531	7.50034	6.90323	6.97967	7.37833	7.13474	7.15497	6.81813	7.18992	6.63297	6.36633	7.0338	7.07081	7.10109	7.21757	6.28798	6.2695	6.20951	5.20905	5.29201	5.38453	5.09991	5.06225	5.1534	5.17517	5.35219	5.46006	5.54805	4.94594
ENSG00000164740	0.715721	6.7939	7.94627	7.78012	8.50869	7.61303	8.01466	8.30754	6.87937	8.19797	8.69855	8.57129	7.87898	9.04946	6.27339	6.94053	6.94614	6.29127	5.73864	6.78574	5.64902	6.72424	6.07324	6.00724	5.98403	7.23001	7.27751	7.12908	6.31495	6.04711	6.10279	7.14777	4.87463	5.97073	5.24004	8.01737	7.94814	7.99385	7.04403	7.60632	7.49828	8.73237	7.23932	8.56818	8.38126	9.98945	9.38781	11.3566	11.7678
ENSG00000167825	0.214848	4.64621	4.74554	4.40097	3.76367	5.00091	4.76805	4.28522	4.76213	4.33025	4.25395	4.73912	4.3971	4.21731	5.10784	4.60847	4.14769	4.99868	4.7239	4.16424	4.61812	4.41529	4.705	4.36325	4.33026	4.61575	5.15363	4.96937	5.06005	4.55064	4.74122	4.87784	4.99013	4.70524	4.63932	6.01746	5.81628	5.80258	6.31411	7.16293	7.29218	6.55156	6.64531	7.09977	7.19548	4.45472	4.36988	4.89182	5.32301
ENSG00000134817	0.185483	7.2752	7.31197	7.04282	6.72098	6.63299	6.81463	6.40381	6.01095	6.909	6.63295	6.14179	6.49367	5.91052	8.62622	7.74903	8.37008	8.64838	9.10494	8.48858	8.85196	8.32282	8.83912	8.61984	8.95382	8.57989	8.5127	8.42352	8.39087	8.42031	7.85179	8.33445	8.32635	9.03174	8.93502	6.30748	5.72954	5.96824	7.44563	8.23622	8.41968	8.17188	7.47621	7.9959	8.14549	6.16751	5.91177	6.64764	6.46343
ENSG00000149136	0.565077	8.64941	9.12885	9.2043	8.95696	9.0488	9.05993	8.98436	8.8406	8.76213	8.88359	8.82868	8.69486	8.97179	8.77432	8.66217	9.11302	8.62953	8.60997	8.7362	8.49856	8.32569	8.50588	8.59399	8.67566	8.54832	8.62821	8.72987	8.63634	8.40983	8.60057	8.39198	8.56977	8.62109	8.62361	7.84167	7.31111	7.43002	8.37667	7.5762	7.76706	7.95789	7.46329	7.42055	8.00069	8.84016	8.87652	9.45977	9.75565
ENSG00000186652	0.143875	5.76044	5.65413	5.83473	5.37066	5.67396	5.71429	5.49063	5.30287	5.61526	5.62928	5.64907	5.68954	5.86621	5.92632	5.72821	5.87603	5.75015	6.87516	5.69041	5.9401	6.13693	5.99889	6.36994	6.65118	6.56656	6.17289	6.53783	6.40528	6.33407	6.56422	6.36676	6.38353	5.80894	6.09722	9.04674	8.37895	8.95975	7.52436	7.44174	7.47738	7.1766	7.36032	7.51505	6.90172	5.5395	6.26606	5.73161	5.65243
ENSG00000149150	0.674839	7.5777	7.69899	7.77332	7.64592	6.87457	7.11948	7.75483	7.89486	7.07286	7.73089	6.36993	7.30186	6.71948	7.33022	7.32584	7.42705	7.62932	7.24411	6.6987	6.21784	6.91047	6.59861	7.48851	7.20987	7.13853	5.98801	6.22038	6.57791	5.41607	6.27865	6.49434	6.32622	6.1969	6.48649	6.63988	6.69575	6.08673	7.00963	7.58674	7.57754	7.18604	7.57705	7.70053	7.47415	6.55626	6.62084	7.25377	7.50927
ENSG00000134809	0.72009	8.0695	8.20743	8.3151	8.3791	8.40636	8.30793	8.57156	8.18719	8.10969	8.57081	8.41108	8.0726	8.34523	8.16898	7.96769	7.91975	7.90131	8.30312	8.20157	8.19517	8.20002	8.34805	8.48911	8.49576	8.47879	8.32013	8.12006	8.28581	7.74787	7.42968	7.56299	8.60779	8.21499	8.19498	7.19582	8.11172	8.34602	7.89018	7.89026	7.91791	8.13716	7.57913	7.58946	7.93324	8.48386	8.02373	8.61098	9.02924
ENSG00000149124	0.111737	5.01407	4.8063	4.75344	5.03248	5.1736	4.92063	4.94473	4.79731	4.75532	4.85901	5.25368	5.00587	4.81525	7.37335	5.2454	6.65842	7.35087	4.7974	5.28564	5.33169	4.89371	4.81467	4.87568	4.70944	4.59774	5.04409	5.16798	5.45201	4.98132	5.17758	5.16964	6.47825	5.77211	6.92923	6.17318	6.02027	5.96204	6.37546	7.19637	7.19249	6.76512	6.49385	7.14735	6.75977	5.47807	5.15022	5.61408	5.97235
ENSG00000134812	0.14612	4.73692	4.2353	5.02717	4.02264	4.55048	4.18335	4.69072	4.83972	4.43709	4.52463	4.89664	4.05427	4.95547	4.84236	4.64266	4.74593	4.84935	4.64658	4.43082	4.70757	4.433	4.62053	4.46834	4.27398	4.71638	4.81681	4.73813	4.69536	4.51256	5.39041	4.99759	4.39122	4.55895	4.19526	5.78513	5.82246	5.66473	5.89978	6.19692	5.74454	5.99326	5.78655	5.89856	6.19828	4.85179	5.07523	5.49438	5.66279
ENSG00000110077	0.0868167	7.62426	6.25302	7.13021	6.15521	6.27266	6.39591	5.46761	5.54925	6.54547	6.50053	6.21301	5.79343	6.31368	5.7906	6.29046	6.73246	7.03399	7.33597	7.70257	7.729	7.4644	7.6103	7.00657	7.85676	7.79209	8.12674	6.93609	7.7814	7.83076	7.93135	8.07397	7.20916	7.27496	7.35857	6.54105	6.19342	6.09345	8.02328	8.29013	8.11097	7.42528	7.80789	7.5986	7.09212	5.33613	6.24795	5.7289	6.5451
ENSG00000110107	0.740748	6.6701	7.46476	7.11007	6.97134	6.36217	6.75981	6.73568	6.49353	6.83131	7.18712	6.58308	7.20429	6.77575	6.68683	6.75901	6.83504	6.55252	6.66402	6.12052	6.52287	6.74926	6.44224	7.03096	7.31132	7.14798	6.93419	6.75631	6.83948	6.52868	6.34105	5.92909	7.35067	6.59985	6.49649	7.74289	8.10895	7.4244	9.23899	8.00823	7.59055	8.25296	7.96952	8.02125	8.03054	8.21929	8.61828	7.99941	8.0159
ENSG00000110446	0.346306	5.89969	5.31393	5.67603	6.26191	5.29433	5.84213	5.89413	5.46775	6.10065	5.92032	5.53326	6.06083	5.68079	5.84101	6.78319	6.41287	5.50094	6.39051	6.55234	5.64048	6.08933	5.92761	6.21075	6.89905	6.85822	6.36629	6.67194	5.92553	6.32345	5.93995	6.08226	6.32861	5.88487	5.74764	6.11062	6.38344	6.46007	8.12289	8.03533	7.57553	7.30004	7.3416	7.40864	6.95213	6.77436	6.91092	6.31152	6.74862
ENSG00000167987	0.762279	7.3358	7.63914	7.55965	7.83819	7.74193	7.93975	8.25975	7.71131	8.05205	7.87172	7.71838	7.83207	7.70956	7.86083	8.51545	7.97642	7.0013	7.94073	7.28264	7.80675	8.21258	7.71514	7.9739	8.08646	8.1648	8.01529	7.82843	7.69104	7.38997	7.54679	7.62373	8.09715	8.40416	7.63961	10.4923	9.49969	9.41186	8.29844	7.4717	7.17338	7.79751	7.71494	7.69732	8.04048	8.74127	8.68774	8.56105	8.4393
ENSG00000134825	0.716341	9.56407	9.84464	9.96523	9.64591	9.90677	10.1893	9.54552	9.61451	9.68729	10.0117	10.1839	9.5188	10.1916	9.67699	9.43253	9.24262	9.74835	9.78897	9.36011	9.44556	9.3919	9.59633	9.8081	9.59554	9.62104	9.55429	9.5142	9.61103	9.31183	9.52424	9.42231	9.30196	9.53375	9.29246	11.0096	11.3924	11.082	10.7756	10.0207	10.251	9.98352	10.2856	8.79615	10.0422	10.5205	10.8066	10.2508	9.72124
ENSG00000221968	0.747427	6.9476	7.16651	7.33022	7.12359	6.73558	7.17894	6.56394	7.12559	6.54663	6.92715	7.02274	6.94782	6.72572	6.86687	6.48851	6.88322	6.76903	7.41655	6.97533	6.97484	6.82418	7.12001	7.24355	7.35653	7.3404	6.86246	7.61729	6.96671	7.26164	7.66286	7.08334	6.83196	6.90587	7.06621	9.28943	8.90072	9.8438	7.37475	7.01627	7.2563	6.71755	6.9347	7.11396	7.01555	6.84302	7.68094	7.12143	6.77618
ENSG00000167996	0.792165	9.95599	10.4159	10.4082	10.2777	10.4253	10.5176	10.1871	10.4539	10.2817	10.3259	10.3981	10.2256	10.2303	10.1445	10.0614	10.1416	9.83005	10.6833	10.2731	10.3846	10.5202	10.3495	10.5177	10.5404	10.3551	10.3065	10.5707	10.4811	10.3359	10.6273	10.3352	10.4129	10.1623	10.1205	9.52041	10.3974	10.4705	10.6592	9.22204	9.16497	8.24724	9.74114	8.0828	8.25826	10.129	10.9205	9.21576	9.09475
ENSG00000149016	0.772316	6.98926	7.59349	7.28194	7.34122	7.24319	7.62066	6.99836	7.10233	6.835	7.34952	7.24744	7.3354	7.74251	7.09522	6.74499	6.69396	6.97762	7.13446	7.10726	6.84832	6.78248	7.04274	7.22392	7.1885	7.479	7.45423	7.43909	7.19204	6.97548	6.55395	6.51433	6.81103	7.1081	6.60796	7.06946	6.93205	6.50505	6.49355	7.35454	6.99029	6.74666	7.06795	6.98984	7.60787	7.98644	6.46675	8.47836	8.11631
ENSG00000149480	0.890027	4.56775	4.85731	4.87133	4.30392	4.32366	4.48435	4.73525	4.83972	4.71038	4.33998	4.66838	4.50474	4.4798	4.50709	4.35266	4.18409	4.59318	5.00075	4.79244	4.40384	4.81966	4.48251	4.34415	4.51265	4.35985	4.2345	4.20595	4.10614	4.76253	4.51554	4.48617	4.263	4.22173	4.51827	4.932	5.69611	4.69579	5.43653	5.96209	6.05012	6.09277	5.50468	6.05634	5.57672	4.44752	4.46264	5.30909	5.31252
ENSG00000149541	0.675953	6.71927	7.47912	7.0759	7.19823	7.24732	7.17581	6.69399	7.04899	6.55931	6.7909	7.00634	6.83133	6.66381	7.08061	6.89054	7.20886	6.87134	7.59986	7.09043	6.92468	7.00998	7.06423	7.48559	7.59098	7.02658	6.97513	7.20667	7.01249	6.79719	7.62401	6.98462	7.04437	7.44996	7.39599	6.08584	6.26648	5.95934	7.02346	7.24415	7.19254	7.11469	7.20053	7.18121	7.16397	6.72124	6.70359	6.7061	6.88003
ENSG00000089597	0.594983	9.36321	9.70429	9.5073	9.57126	9.48681	9.46277	9.56108	9.51735	9.17767	9.32573	9.2918	9.5496	9.31308	9.03042	9.01381	8.9942	9.2745	9.332	9.32885	9.21285	9.17068	8.92865	9.55313	9.19581	9.67937	9.31034	9.73628	9.54337	9.41939	9.3906	9.33702	8.9766	9.19272	9.14166	7.71654	7.73788	7.67817	9.47023	9.54616	9.46194	9.33776	9.37207	8.98107	9.19702	9.45872	9.9924	9.45635	9.65449
ENSG00000185085	0.855502	6.67489	6.96637	6.26221	6.76544	6.59882	6.88218	6.70274	6.77062	6.56016	6.53603	6.09298	6.22492	6.74946	7.00815	6.71555	6.97905	6.24324	7.21461	6.71469	6.80193	6.69395	6.81054	6.53237	7.11827	6.85493	6.33694	6.89391	6.6754	6.34819	6.451	6.64808	6.70273	6.69204	6.83263	8.82536	8.38433	8.14079	8.18627	7.68155	7.74938	7.6795	7.56291	7.72384	7.53025	6.6778	6.92212	7.29679	7.11707
ENSG00000185670	0.589084	6.96565	6.54866	6.39747	6.91172	6.19807	7.03812	7.09074	6.4128	6.67269	6.38801	6.31594	6.74333	5.40135	6.4711	7.57542	7.38351	7.07062	7.1017	7.01947	6.73793	7.38761	6.57496	6.50609	6.85881	7.07775	7.17793	7.32685	7.26952	6.69822	5.64924	6.77282	7.0773	7.16603	7.08461	4.58333	4.6761	4.63948	4.52984	4.94421	4.68375	4.59234	4.6301	4.66803	4.71648	4.56402	4.68192	4.35049	4.01597
ENSG00000162231	0.729262	8.41447	8.38329	8.47427	7.88043	8.35627	8.64344	8.31223	8.30434	7.98742	8.4523	8.33815	8.27342	8.38356	8.13199	8.23587	8.4251	8.34408	8.51989	8.16902	7.92426	7.98617	8.19591	8.32069	8.72975	8.36006	8.27656	8.69237	8.35443	8.52636	8.27824	8.02298	8.20928	8.03287	8.12442	6.95398	6.34389	8.47562	8.96135	7.78927	8.05903	8.0745	8.95012	7.91435	8.17105	9.55364	9.51571	9.12882	8.42499
ENSG00000162236	0.67843	7.48446	8.09158	7.5323	7.68364	7.3573	7.63554	7.50267	7.6168	7.3409	7.44642	7.44519	7.17973	7.91739	7.45303	7.20281	7.40169	7.07143	8.49877	7.70218	7.27501	7.21993	7.52715	7.7676	7.97882	7.72936	7.64314	7.89634	7.39756	7.41636	7.50078	7.4489	7.45053	7.58904	7.67266	5.75914	5.88531	6.6479	7.09736	7.87923	7.42968	6.89404	7.53893	7.07704	7.66647	7.03955	7.23029	7.46092	7.60171
ENSG00000133316	0.85656	7.12253	7.26327	7.35455	7.32811	7.39913	7.07881	7.36518	7.13215	7.03555	7.35879	7.02185	6.9108	7.43199	6.83916	6.76287	7.0559	7.19948	6.93668	6.71797	6.90664	6.67526	6.68253	7.31469	6.96668	6.81328	6.96225	6.98486	6.92007	6.8179	6.67822	6.83802	6.76526	7.17508	7.09056	6.47918	6.48494	7.60349	6.76044	6.46617	6.47184	6.72437	6.27185	6.73079	6.99528	7.48706	7.15038	7.91498	7.76914
ENSG00000149452	0.252207	5.18449	4.70932	4.72816	4.88521	4.86492	4.66923	4.80437	4.76853	4.74127	4.80716	5.04733	4.34356	5.34363	5.32774	4.51819	5.19702	5.20404	4.57231	5.0082	4.76056	4.79484	5.41186	5.07205	4.62245	4.41944	5.15363	4.51306	4.57469	4.68881	4.89783	4.97274	4.96187	4.92496	5.15536	5.91059	6.04882	5.58461	6.60965	7.02747	7.14039	7.50935	6.81637	7.60364	7.58483	4.86534	5.02293	5.78232	5.86563
ENSG00000133315	0.850433	5.02677	5.75935	5.45399	5.54329	6.19347	5.98888	6.18439	5.11533	5.85031	5.91688	5.5415	6.1011	5.70757	6.13514	6.32594	5.90462	4.93439	5.85556	4.93636	5.80949	6.41529	5.38127	6.1672	6.07573	5.62669	5.40275	5.5296	6.26093	5.78326	5.25174	5.28422	6.15032	6.49977	6.1304	5.55504	5.90786	5.76322	6.98946	6.23756	6.21908	6.06559	5.77407	5.86635	6.23346	5.88694	6.15462	6.09776	6.56678
ENSG00000173457	0.813223	7.04806	7.10151	7.13176	6.97123	7.11448	7.27733	7.03958	6.95214	6.90908	7.18398	6.94112	6.87859	6.59028	7.35538	7.2069	7.01802	7.07399	7.36074	6.88723	6.90445	7.12325	7.07078	7.25204	7.3676	7.16181	7.12298	7.20353	7.0486	6.60904	6.56195	6.74279	7.26358	7.25039	7.2407	8.72862	8.52838	7.89367	8.4096	7.19925	7.13137	7.6828	7.69197	7.36146	7.53131	8.1995	7.85165	8.68842	7.74679
ENSG00000002330	0.694519	6.03574	5.99877	6.21449	6.37537	6.4724	6.25453	6.48782	5.96896	5.95962	6.36134	6.06247	6.20456	5.90803	6.27775	6.19884	6.15916	6.1743	6.58096	5.93162	5.99259	6.3769	5.8133	6.90353	6.61707	6.38821	6.47364	6.03977	5.85348	5.83298	6.09125	6.05547	5.93377	6.50199	6.43665	6.09001	6.29899	7.10586	7.6287	6.69467	6.64004	6.9993	6.58949	6.6584	7.05857	7.89926	7.90578	8.10706	8.21089
ENSG00000173113	0.792285	11.1834	11.4411	11.3932	11.4454	11.414	11.2947	11.3052	10.9447	11.2037	11.2672	11.5174	11.3029	10.882	11.1096	10.5031	11.1055	11.3667	10.9823	11.0579	11.2848	11.0161	11.0573	11.3482	11.4047	11.3228	11.2984	11.0501	11.2666	10.9719	10.9309	11.1408	11.0457	11.2405	11.173	12.9412	13.3093	12.913	10.3955	8.4795	8.65478	9.54387	9.42004	8.17883	9.64626	10.3727	10.8595	9.64523	9.34698
ENSG00000168067	0.751849	5.23801	6.36898	6.18824	5.8489	5.58128	6.4811	5.78243	5.91733	5.51457	5.81376	5.74464	5.50218	6.0067	5.95893	5.7936	5.94533	5.29734	6.9275	6.01814	6.22671	6.16199	6.31039	6.20298	6.81603	6.29579	6.02418	6.27079	5.59231	5.92214	6.17549	5.95108	6.01262	6.64817	5.68671	6.45796	6.0796	6.37105	5.50132	6.40599	6.5569	6.70835	6.26495	6.61532	6.59404	6.42289	6.44943	7.07649	8.03743
ENSG00000168060	0.213606	5.7516	5.87127	6.31323	6.14573	6.03615	6.03899	5.66799	5.7603	5.48669	5.85086	5.47511	5.21683	4.99445	5.66329	5.48416	5.49375	5.2987	5.53258	5.50634	5.4296	5.55934	5.51777	5.56496	5.7778	5.35657	5.91318	5.46123	5.29487	5.38597	5.32724	5.69642	5.44416	5.36244	5.45001	5.21462	5.1514	5.07357	5.78124	6.27929	6.18403	6.32361	5.8903	6.24714	6.56171	6.15266	5.74648	6.26119	6.04603
ENSG00000174276	0.797917	4.47008	5.78377	5.43487	5.51025	5.34668	5.11698	5.11839	5.02244	5.14027	5.8619	5.18804	5.13002	5.47832	5.15475	5.17174	5.04344	4.51553	5.32696	5.41324	4.83108	5.281	5.07158	5.66767	5.53367	5.32509	4.61158	4.8388	5.8779	4.92833	4.3135	4.82792	5.34701	5.00052	4.79883	6.09677	6.78688	7.1852	7.47763	7.38676	7.31033	7.79414	6.99978	7.91143	7.69544	9.2867	8.23149	10.559	10.9215
ENSG00000168056	0.586864	4.97043	5.60416	5.63949	5.2822	5.38056	5.87949	5.19666	5.09304	5.32481	5.95397	5.01186	5.10089	5.55834	5.7664	5.5719	6.01384	5.21969	5.78186	5.76306	5.25132	5.81896	5.17884	5.61072	5.50128	5.22415	5.52108	5.71188	5.07442	5.11287	5.12714	5.45338	5.66152	6.02553	5.79709	5.47781	5.13134	5.04473	8.84019	6.55905	6.12015	5.27508	5.83215	5.04827	4.59524	7.50876	7.66915	5.97212	5.39944
ENSG00000173338	0.164251	4.94894	5.23529	4.48245	4.19841	5.05247	4.89222	4.60948	4.63491	4.37057	5.00066	4.72706	4.28348	5.20073	4.67527	4.72596	4.38016	4.92262	4.46414	4.95271	4.46894	4.61023	4.71904	4.53703	4.83118	4.54957	4.51038	4.45863	4.56266	4.96627	4.63478	4.93573	4.38151	4.57845	4.44076	5.77736	5.93229	5.74243	6.01288	6.72447	6.59371	6.2934	6.23573	6.49216	5.96724	5.74567	5.43719	6.51913	6.40364
ENSG00000173327	0.54127	5.67777	5.97618	5.88218	5.97245	6.41623	6.10174	5.90605	5.93309	5.70618	6.01839	6.30213	5.82586	5.71844	6.06226	6.50381	6.42019	5.76444	6.92735	6.56859	6.40891	6.24279	6.11117	6.3735	6.45286	6.19954	6.18374	6.25688	5.81285	6.07387	6.55428	5.99136	6.23261	6.43562	5.76469	6.82589	7.29647	7.52283	8.14086	8.5621	8.56752	8.45684	8.52578	8.66146	8.01345	8.17976	7.8408	9.20986	9.48871
ENSG00000173039	0.795582	7.11598	7.40511	7.35307	7.15948	7.23029	7.46357	7.50824	7.0083	7.34654	7.34866	7.33234	7.24537	6.97269	7.43579	7.00322	7.36374	6.95329	7.33086	7.27523	7.5477	7.36352	7.28715	7.26035	7.5265	7.30178	7.59119	7.35302	6.91843	7.15859	6.95076	7.48331	7.29377	7.03003	7.49431	8.54774	8.20982	8.26225	8.93959	8.1833	8.33624	7.96262	8.08126	8.0168	8.07769	7.97579	8.04405	7.66668	7.53227
ENSG00000172757	0.853759	11.5938	11.6185	11.434	11.3678	11.7602	11.4502	11.5539	11.5302	11.5391	11.4504	11.4526	11.3814	11.2988	11.9452	12.2023	11.9577	11.6837	11.5702	11.6175	11.8725	11.8597	11.7436	11.6441	11.6453	11.432	11.4719	11.3704	11.6566	11.5687	11.3901	11.4123	11.7779	11.7826	11.8266	12.4512	12.109	12.9535	12.5852	11.657	11.8902	12.4737	12.7091	11.9614	12.4544	12.5417	12.7154	12.6103	12.2851
ENSG00000172500	0.721884	8.79799	8.96984	9.03353	8.75165	8.69716	8.80539	8.4071	8.78407	8.35829	8.68814	8.95472	8.46769	8.65845	8.39366	8.6004	8.42312	8.68439	9.24042	8.23309	8.56054	8.66435	8.4661	8.92409	8.86522	8.80878	8.82068	8.84046	8.52434	8.83745	8.64423	8.6609	8.6845	8.47141	8.42524	7.47999	7.74006	8.64476	8.78463	7.59974	7.93555	8.92419	8.21306	7.70053	8.98013	9.93027	9.51711	10.7467	10.7809
ENSG00000175592	0.736511	5.20309	4.59873	4.93581	5.00647	5.26787	4.8443	4.6218	5.15643	5.04663	4.63514	4.85109	4.37316	5.28361	4.64231	5.2206	5.13114	4.96918	4.65826	5.06305	5.24578	4.46776	4.97288	4.65033	4.88271	4.77041	4.73207	4.64487	4.29169	4.79257	5.41524	5.19463	4.77497	4.85356	5.26646	5.84176	5.99122	5.51123	6.00408	7.0723	6.65535	6.7202	6.66421	6.95165	6.71141	6.10913	7.26812	5.52214	5.6804
ENSG00000175573	0.876859	7.96999	8.22314	8.17994	8.01998	8.17938	8.16063	8.22016	8.07552	8.00732	8.08772	7.56144	8.12163	7.51388	8.2786	8.37452	8.0531	8.13309	8.40027	7.80925	7.78684	8.45287	8.13941	8.49063	8.40921	8.44477	8.37483	8.2259	8.50145	7.73302	8.2537	8.28795	8.14635	7.80526	7.92634	6.58119	7.39823	8.06648	8.96278	8.89867	8.62637	9.16808	8.61385	8.84119	8.93366	9.091	8.5032	9.97888	9.93377
ENSG00000174851	0.750972	7.21906	8.12046	8.02236	8.1954	7.71779	8.01976	7.81719	7.58456	7.77159	8.11165	7.7242	7.75805	7.72587	7.99466	7.65639	7.95896	7.23034	8.49113	7.73275	8.00487	7.90085	7.95357	8.37878	8.45738	8.17581	8.04608	8.23816	8.19055	7.57383	7.57098	7.79124	7.6177	8.31776	7.7553	7.45061	7.05975	9.1058	8.90739	7.38865	7.48459	7.80899	7.79698	7.45418	7.88389	8.84329	9.01875	8.82071	9.06095
ENSG00000174807	0.387316	8.07047	7.0122	6.32975	6.96057	6.50337	6.02825	6.348	6.10708	6.54358	5.26906	6.8731	5.33315	5.70198	7.36036	7.41481	7.52203	7.2694	7.54035	7.36788	7.61416	7.07461	7.44201	7.32212	7.67327	7.50431	7.46914	7.49591	6.95081	7.51341	7.48394	7.50794	7.67154	7.82012	7.64043	6.47435	6.27941	6.33904	8.46511	8.05574	7.73603	7.23265	8.4745	7.32997	7.22612	6.61503	6.96091	5.90254	6.12611
ENSG00000174791	0.278121	5.71499	5.29634	5.64445	6.01196	5.11307	5.79869	5.37095	5.5998	5.40928	6.03705	5.88115	5.54494	6.01392	6.12454	5.779	6.01002	5.74797	6.00084	6.28024	5.59122	5.85987	6.12546	5.81822	6.19877	5.77501	5.92463	5.72701	5.44948	5.76114	5.95247	6.07348	6.02561	5.8889	5.8779	6.78015	6.53581	6.46842	6.46972	7.50381	7.65213	7.55092	7.1905	7.53316	7.36407	6.43215	6.49251	7.43492	7.66866
ENSG00000174744	0.659928	6.58308	7.03741	6.72848	6.93798	6.70192	7.06858	6.79059	6.31283	6.77038	6.99098	6.34012	6.57949	6.88217	6.71315	6.39078	6.62683	6.54608	6.76648	6.75277	5.79467	6.42569	5.78502	6.51791	6.66406	6.82407	6.29379	6.95566	6.10152	6.79032	6.15661	5.73749	6.55948	6.8014	6.63791	6.14899	5.87413	7.7066	7.20564	7.01024	7.55059	7.51635	7.19024	7.46407	7.35381	7.8512	7.75379	7.70547	6.96053
ENSG00000174669	0.761665	5.63212	5.30478	5.35419	5.52519	4.81809	5.27843	4.98087	5.75815	4.95181	5.03823	5.29269	5.43783	5.42788	5.24807	5.67624	5.77075	5.4223	6.12478	5.04872	4.94689	5.2654	5.53059	5.63741	5.48098	4.79885	4.96685	5.38747	4.80923	5.55644	5.25592	5.38895	4.851	5.42423	5.11186	5.06239	5.01313	5.36024	5.26602	5.86293	5.72135	5.18806	5.74242	5.50216	5.59152	4.764	4.72953	5.14846	5.24964
ENSG00000174080	0.582133	7.26139	8.11583	8.26534	8.15365	8.12955	7.88668	7.52601	8.05197	7.74513	7.94076	7.23425	7.58025	7.80875	7.68961	6.88526	6.96208	6.89826	7.28195	6.50307	7.05497	6.49144	6.44938	6.7918	7.25218	6.96988	7.48563	7.19091	7.60578	6.85968	8.01943	7.15391	7.33098	6.71897	7.33346	6.41555	6.71153	6.30138	8.40958	7.25758	7.15213	8.78034	7.89342	8.35755	8.66737	9.4237	8.83262	9.59651	9.47304
ENSG00000173914	0.716276	8.86326	8.77195	8.6295	8.44219	8.5706	8.74661	8.40533	9.09035	8.59364	8.45603	8.84412	8.79684	8.65837	8.82703	8.93003	9.03302	9.1413	8.74075	8.73302	8.83411	8.73005	8.85445	8.22394	8.40459	8.32917	8.40942	8.4814	8.52584	8.63177	8.63929	8.74839	8.60751	8.93246	8.96995	9.27287	9.58739	9.68121	8.12755	8.3571	8.30284	7.99356	7.5026	8.08588	7.7284	6.97642	7.61806	6.82097	6.62294
ENSG00000175482	0.426391	6.32337	6.78878	6.47029	6.58355	6.46194	6.54586	6.50603	5.91653	6.24563	6.54884	6.35271	6.22973	6.33522	6.51604	6.25597	6.606	6.94694	7.63108	6.60232	6.85783	6.84877	6.9907	7.7215	7.86866	7.50444	7.35707	7.22908	7.13153	6.8843	7.38292	6.78799	6.98353	7.00871	6.89493	7.01917	7.29604	6.94112	7.74226	7.94211	8.08859	7.76092	8.16088	8.1646	7.78133	8.74347	8.23914	9.13448	8.68575
ENSG00000175505	0.494657	6.84803	6.06598	5.81664	5.91111	5.61668	5.90656	5.79267	6.2572	5.48321	5.74936	6.13395	5.79378	6.55655	6.59745	6.44578	6.62097	6.12493	6.14949	6.8154	5.92154	5.80966	6.24219	5.98711	6.58108	5.9863	6.29663	6.34248	5.92509	6.13036	6.36086	6.6146	6.00655	6.30527	6.31168	7.32706	6.97021	6.87118	7.35575	8.03905	8.16114	7.7539	7.87701	8.01055	7.91022	7.13202	6.92239	7.57727	7.91595
ENSG00000172531	0.606405	9.48416	9.7358	9.69816	9.60509	9.73063	9.76367	9.3742	9.46308	9.22935	9.50467	9.56553	9.2094	9.45134	9.72636	8.89113	9.40341	9.38626	10.0857	9.4165	9.59545	9.28748	9.61846	9.95849	10.014	9.73572	9.70023	10.037	9.83278	9.49377	9.83191	9.7518	9.27695	9.6928	9.41274	9.49507	8.91544	9.11438	8.69827	7.28935	7.65078	8.01122	7.91177	7.72129	8.06076	8.47166	9.20212	8.59632	8.32889
ENSG00000213402	0.321437	6.65215	6.63451	5.48048	5.90254	5.48097	5.65046	6.00696	6.23785	6.22876	6.387	5.90038	5.20198	6.15212	5.89643	6.41669	5.95411	5.65938	6.48923	6.58393	5.45175	6.08258	5.46843	6.53817	6.64006	5.93356	5.58337	5.30193	5.17181	5.82401	5.72275	5.69699	6.15926	6.1884	6.16978	6.61083	6.1208	6.12391	6.45477	7.16095	6.88786	6.8907	6.49591	6.97881	6.63331	6.87249	6.24846	6.86428	6.85205
ENSG00000172663	0.682683	7.02024	7.67518	7.79101	7.83182	7.81952	8.06015	7.79987	7.39714	7.943	8.03683	7.87259	7.51017	7.78727	7.25009	7.88373	7.3647	7.55559	7.48446	6.92263	6.5521	7.71874	6.89642	7.58776	7.43641	7.34818	7.59344	7.35883	7.47379	6.63182	6.98971	6.37267	6.46474	7.17902	6.81274	9.05601	9.15732	9.53328	6.92339	6.98717	6.07431	6.98007	7.14701	6.66388	7.63265	7.99955	7.73514	7.99663	7.90075
ENSG00000110697	0.415647	5.50289	5.36337	5.35509	5.83116	5.54744	5.42247	5.82767	5.63768	5.85651	5.76517	4.98043	5.48645	5.95939	6.19168	5.92478	5.72836	5.62769	5.72765	6.18295	5.58262	5.87518	5.54758	6.14486	6.05114	6.04679	5.85253	5.33614	5.47677	5.41542	5.31318	5.50361	6.00607	6.10965	5.72948	6.52765	6.7357	6.71249	6.64998	7.81047	7.77034	7.5432	7.30786	6.94542	7.30533	7.49159	7.12813	9.36804	9.87396
ENSG00000167797	0.725066	8.18842	8.61479	8.45759	8.49757	8.65236	8.68933	8.34879	8.52907	8.06965	8.24616	7.64985	7.81631	8.443	8.58093	8.28286	8.47097	7.53201	8.60836	7.15871	8.17352	8.26174	8.26951	8.57881	8.64308	8.52946	8.27684	8.62478	7.68765	8.22846	8.4987	8.09922	8.23566	8.32304	8.38392	12.0505	12.0288	11.7804	7.28287	7.16303	7.28946	6.95658	6.7748	7.0371	6.65955	7.08618	7.70341	7.48769	7.23641
ENSG00000167791	0.288446	5.0161	5.0269	3.86292	4.47921	4.47998	4.697	4.45462	4.46336	4.28449	4.49613	4.73327	4.04601	5.07715	4.13563	4.14641	4.66229	4.25013	4.75359	4.423	4.02006	4.26603	4.42379	4.97607	4.6157	4.17171	4.31977	4.28365	4.32317	4.4002	4.36118	4.29123	4.63967	4.56668	4.2323	5.55654	5.5856	5.01376	5.31302	6.28181	5.512	5.82555	5.84847	5.44281	5.80193	5.18096	4.60726	5.47652	5.71668
ENSG00000167800	0.359356	4.42061	4.37639	4.21058	4.41513	4.39385	4.47424	4.40114	4.2957	4.27189	4.55289	4.65954	4.50201	4.24709	4.27891	4.37378	4.4097	4.49493	4.10269	4.29585	4.53777	4.34566	4.29464	4.44449	4.3343	4.41618	4.02877	4.3112	3.9991	4.38436	4.48403	4.5326	4.31843	4.27642	4.35509	5.02752	5.31103	4.92252	5.33306	5.99899	5.95185	5.9118	5.4826	6.1602	5.75483	5.04291	4.56994	5.09925	5.17059
ENSG00000132746	0.209008	4.62994	4.50217	4.49677	4.46224	4.34213	4.52978	4.46565	4.6329	4.31616	4.40491	4.56703	4.59768	4.73807	4.80652	4.64838	4.37263	4.58236	4.44713	4.88876	4.45399	4.43889	4.31595	4.72432	4.44465	4.56792	4.58921	5.00586	4.43019	4.67782	4.37563	4.44953	4.56495	4.61339	4.84925	4.90489	4.76566	4.82168	4.9734	5.48558	5.78194	5.33565	5.32613	5.64744	5.25858	4.71764	4.50054	4.92268	4.7582
ENSG00000110057	0.523412	5.56902	5.4038	5.0946	5.37133	5.41272	4.95236	5.24826	4.606	4.85486	5.18978	5.50624	4.83603	6.14322	5.52163	4.75049	4.84744	4.95744	5.58075	4.98337	4.66465	5.08226	5.06782	5.27282	4.84839	5.11719	4.85147	4.90675	5.8994	5.21218	5.07483	4.86421	5.20809	5.70416	5.16038	7.18158	7.01801	6.84319	6.94701	8.07075	8.22515	7.6485	7.49779	8.47761	8.23559	7.28299	6.32207	7.87826	7.39201
ENSG00000110721	0.801477	6.81583	7.30009	7.23074	7.49096	7.37001	7.7093	7.23728	7.17682	7.05741	7.5569	7.08748	7.29219	7.23867	7.10694	6.9285	7.11126	6.86336	7.5052	7.27749	7.07461	7.23967	7.03867	7.32834	7.52393	7.30402	6.99359	7.28515	7.13249	6.82281	6.84761	6.65825	6.94135	6.9397	6.69613	6.47523	6.23585	6.1836	7.09967	6.58529	6.50311	9.01321	7.75134	8.26668	8.6471	10.6431	10.1515	10.6075	10.0611
ENSG00000171067	0.714604	7.53129	7.65168	7.63702	7.56615	7.70437	8.05866	7.55065	7.40876	7.61629	7.63134	7.77495	7.27381	7.86116	7.61291	7.34547	7.46559	7.0551	7.8878	7.34901	7.45258	7.5556	7.53264	7.30054	7.87696	7.52991	7.35743	7.64431	7.37444	7.51842	7.3978	7.3568	7.62062	7.73581	7.70776	6.43988	6.88593	8.02892	7.39907	7.37144	7.21305	6.82939	6.93903	7.25346	7.22836	6.94376	7.15447	6.76128	7.06112
ENSG00000132749	0.645375	5.3946	7.29041	5.57767	8.43494	8.81035	9.43002	8.65715	7.85045	9.51595	8.99628	9.19569	8.99334	9.55061	7.22989	6.45574	6.30952	6.0257	5.36405	5.2201	5.41357	5.03622	5.30938	5.06297	5.29212	5.2685	5.25239	5.41125	6.09252	5.21531	5.36212	5.83874	5.13567	6.11201	6.04015	6.75562	7.02543	6.0323	5.48486	5.87496	5.75057	7.71802	6.25976	6.94561	7.0711	9.23743	9.85474	9.44865	8.54135
ENSG00000075388	0.526504	6.78701	4.91568	6.86277	6.08467	7.02928	6.53823	5.23306	6.69112	6.46463	4.99175	6.76186	6.65753	6.16648	5.09028	6.95455	6.23454	7.20253	5.11551	6.33664	7.067	6.84358	7.03263	5.22323	4.33026	5.70597	6.34894	7.07758	6.81938	7.08818	6.81482	6.79067	5.04362	6.05853	5.19461	7.49593	7.50486	7.34638	7.83415	8.78987	8.47554	7.92838	7.68142	8.65372	8.53575	6.81384	6.91387	5.67952	6.20903
ENSG00000186895	0.650317	4.92741	4.9665	4.67624	5.14225	4.77306	4.72828	4.76349	5.02955	4.75299	4.68715	4.85021	4.52411	4.95748	4.79112	4.65758	4.58095	4.93924	4.69177	4.54511	4.88952	4.62364	4.29086	5.11064	4.82294	4.57614	5.03669	4.74506	5.02313	4.92731	4.74413	4.28848	4.5989	5.02762	4.72379	5.33843	5.3533	5.47476	5.24775	5.85285	5.33925	5.17581	5.39569	5.45171	5.48825	5.33826	4.83318	5.80137	5.02658
ENSG00000172893	0.701829	6.18316	6.70586	6.61155	6.83603	6.81645	6.74595	7.05424	6.37416	7.03452	6.87091	6.96616	6.44456	6.55391	6.90649	6.49193	6.64509	6.16978	9.24625	8.28187	8.88715	8.88151	8.39116	9.27328	8.83801	8.81628	8.8885	9.13526	9.02869	8.34571	8.33765	7.64376	7.41928	8.74004	6.99404	10.4693	9.74837	10.0656	8.31537	7.50029	7.51791	6.66075	8.0756	7.18432	7.21853	7.56355	8.57565	6.17786	6.91175
ENSG00000137497	0.768183	6.74059	7.06301	6.73528	6.70536	6.71397	6.96545	6.92736	6.78749	6.45282	6.37713	6.65582	7.03071	6.49336	6.59387	6.72518	7.49821	7.16471	6.79036	6.96464	6.7702	6.90381	6.60405	6.47757	6.7586	6.68505	6.74471	6.8515	6.69903	6.73826	6.67626	6.52505	6.75213	6.54973	7.16271	7.10637	6.62365	6.4876	6.89824	6.68185	6.58733	6.69813	6.68549	6.70993	6.40318	7.15028	6.73305	7.20667	6.84363
ENSG00000110200	0.502056	8.53259	9.10887	9.0608	8.90381	8.91226	9.27031	9.0929	8.78211	8.98693	9.09622	9.08256	8.82923	8.69509	8.49551	7.98452	8.30356	8.35275	8.02159	7.82969	8.24149	8.13011	8.02376	8.22157	8.05878	8.04425	8.28196	8.13987	8.26086	7.94186	7.60277	7.94797	8.03565	8.10412	8.15521	9.37588	9.4326	10.955	7.43569	7.96581	8.00825	8.30251	7.67711	8.28225	8.08918	8.4403	8.68604	8.269	7.50077
ENSG00000162129	0.75342	5.32213	6.25818	5.85605	6.15497	5.72687	6.43102	6.29607	5.33295	6.06405	6.52641	6.23043	6.2604	6.24659	5.9049	5.46948	5.40302	5.31057	6.82357	6.31681	6.1339	6.2375	6.22784	6.91612	6.92432	6.62117	6.24298	6.76589	6.21339	5.33321	5.84719	5.40117	6.09293	6.16174	6.36742	7.08229	6.19278	6.74255	5.9382	5.60231	6.05033	10.0759	6.98998	9.33477	8.71322	11.941	11.0651	13.5445	13.7857
ENSG00000054965	0.805571	7.68258	7.62259	7.49626	7.64271	7.48893	7.63397	7.59944	7.8495	7.45729	7.30083	7.06194	7.75867	7.29869	7.96179	7.57563	7.76013	7.4588	8.25468	7.80979	7.79206	7.93411	8.03158	7.78586	7.88319	7.68257	7.98239	7.73888	7.77537	7.27459	8.04973	8.01966	7.70598	7.7792	7.98306	5.51152	5.41194	5.10048	6.40651	5.60404	5.67361	5.87894	5.60887	5.70416	5.67087	5.75778	5.65368	5.38133	5.32685
ENSG00000175582	0.742925	7.26333	7.31407	7.3012	7.32508	7.43527	7.17655	7.37561	7.20396	7.18685	7.49152	7.17641	7.44935	7.4698	7.37461	7.2736	7.18722	7.36334	7.21581	7.67641	7.16037	7.30882	7.29499	7.50712	7.24329	7.72041	7.22383	7.31034	7.16812	7.37071	7.25972	7.46955	7.52571	7.1986	7.53794	7.27984	7.3191	7.04587	6.90175	6.30369	6.25494	6.1114	6.46227	6.33883	6.38819	7.4981	7.33644	7.27677	7.3088
ENSG00000181924	0.700848	8.85231	8.85475	8.56805	8.70819	8.73307	8.76635	8.33407	8.77103	8.21537	8.69423	8.57601	8.33418	8.41037	8.53903	8.45362	8.5213	8.64673	9.21671	8.64633	8.84072	8.6043	8.72789	9.21913	9.1413	9.12761	9.09529	8.9696	8.51247	8.74516	8.69775	8.65554	8.78193	8.84093	8.62575	8.27405	8.70617	8.70058	7.86037	7.0071	6.98528	6.79306	6.9864	6.87916	7.29573	8.76849	8.31129	7.97056	7.45034
ENSG00000175567	0.796999	7.87825	7.8753	7.93306	8.24682	7.46962	8.06036	8.2266	7.30629	8.00098	7.88958	7.69885	7.84521	7.80842	7.9085	8.30019	8.16164	7.25542	9.23057	7.9725	8.43705	8.70034	8.65434	8.90383	8.80489	8.87974	8.408	8.3843	8.95327	7.83256	7.85372	7.96629	8.00359	8.62269	7.88781	9.08073	8.89945	9.82308	7.15699	7.61529	7.94168	8.21397	7.74725	7.85994	7.69224	8.32965	8.12794	8.32573	9.20461
ENSG00000175564	0.146782	4.74238	4.89424	4.80304	4.82492	5.04828	5.21382	4.66116	4.77111	5.04617	4.91113	4.67584	4.68707	4.85261	4.87692	4.74764	4.87981	4.86509	4.83953	4.88521	5.14263	4.72085	5.04358	4.79932	4.84484	4.55115	4.66038	5.02154	4.57442	4.84921	4.76148	4.97203	4.9351	4.71644	4.97824	5.74779	5.66045	5.55103	6.01411	6.64202	6.53034	6.48892	6.37441	6.44812	6.52743	5.94241	5.58025	6.11206	6.4815
ENSG00000137486	0.723663	5.60429	6.3882	5.97511	5.46821	5.3004	5.51817	5.65096	5.57387	5.63315	5.55993	5.1968	5.835	5.13366	6.46583	5.45317	5.55295	5.43567	6.08784	5.38832	5.92804	6.64744	5.83589	6.61618	5.90224	5.98507	5.95988	5.9914	5.63176	5.72666	6.30606	5.93135	5.79173	6.03326	5.95602	5.58117	5.42106	5.48974	6.18472	6.15056	6.32833	6.08621	5.857	6.40276	6.13898	5.49731	5.25468	6.13232	7.15285
ENSG00000149243	0.980297	5.96075	6.79457	6.71418	6.69572	6.6759	6.80055	6.5144	6.47379	6.41713	6.3699	6.85126	6.62756	6.78865	5.95302	5.71602	5.78163	6.22839	6.10529	5.66602	5.98144	6.31699	5.81424	6.053	6.16076	6.00849	6.01691	6.14689	6.51045	5.89004	6.04872	5.88837	5.83396	6.09709	5.66732	6.33703	6.34331	6.33408	6.85208	7.17099	7.15462	6.95835	6.93725	7.08929	6.87212	5.77852	5.7117	6.11562	6.23982
ENSG00000085741	0.887425	6.23601	5.7694	6.32129	6.37378	6.38114	5.43948	6.4398	5.83523	6.08211	5.7916	6.13056	5.57354	6.3807	6.43373	5.90401	6.12793	5.62711	7.51462	6.53652	6.78459	6.84645	6.72918	6.9847	7.69	6.93592	6.44087	6.93177	7.17247	6.33839	7.27338	6.84587	6.73621	7.00809	5.68443	6.98686	6.76834	6.93954	7.33935	7.89048	8.03638	7.773	7.70661	7.96572	7.84698	6.79546	6.91102	7.18738	7.083
ENSG00000137492	0.906552	9.6569	9.60755	9.59706	9.75633	9.48118	9.60714	9.60118	9.42736	9.71703	9.66213	9.76272	9.35054	9.84579	9.74449	9.73703	9.69563	9.44957	9.69537	9.79663	9.59218	9.44382	9.55697	9.32716	9.58713	9.49306	9.49067	9.5153	9.43407	9.41741	9.16549	9.64643	9.65612	9.58619	9.60436	9.91382	9.71842	9.61419	9.09409	7.50719	7.41605	7.82235	7.60949	7.27194	7.79305	8.08521	9.20106	7.52521	6.62608
ENSG00000149269	0.754483	4.83585	6.09275	5.68255	5.78058	5.86717	6.5732	6.61232	5.69886	6.16159	5.34021	5.22347	5.39748	6.45777	5.54448	5.23986	6.15836	4.73694	6.19941	5.6433	5.07085	6.28554	5.85565	5.76993	6.05767	5.66225	4.90274	5.29495	5.90379	4.76764	5.4053	4.85021	6.40106	5.40034	6.25893	4.71463	4.86781	4.73098	4.62368	4.65259	4.75197	5.25403	4.64806	4.61373	4.93917	5.64714	5.89748	6.18278	6.60817
ENSG00000074201	0.466896	10.1842	10.2024	10.188	10.1634	10.1448	10.3057	9.94673	10.1504	10.0394	10.2847	10.2887	9.84148	10.632	9.88486	9.44894	10.0448	9.93829	10.0374	9.87759	9.91524	9.54121	10.0365	9.80524	10.0298	9.80821	9.86732	9.84077	9.71976	9.77427	10.1495	9.86295	9.73169	9.80362	9.76734	8.61605	8.14529	8.46155	7.7596	6.64768	6.51077	6.77087	6.73467	5.96282	6.13749	8.4816	8.55926	7.71447	7.62491
ENSG00000048649	0.731799	8.11603	8.61215	8.51687	8.67306	8.26279	8.46595	8.83592	8.73459	8.9037	8.35194	8.12603	8.83212	8.72025	8.56582	8.71357	8.66661	7.86649	8.23034	8.33724	8.22485	8.48929	8.6572	8.3488	8.32746	8.37981	8.21481	8.2941	8.80395	8.41427	8.65392	8.42622	8.58634	8.68982	8.33198	4.43505	4.42003	4.22848	5.1496	5.37686	4.76216	5.09117	4.97364	5.00593	5.1352	6.43928	6.89293	5.57147	5.21731
ENSG00000159063	0.830388	8.7744	8.88768	8.76017	8.92958	8.87155	8.91038	9.159	8.80013	9.18936	8.98387	8.91568	9.16312	9.06511	8.82155	9.01327	9.03306	8.78623	8.68926	8.87041	8.97249	8.95375	8.73473	8.74163	8.71102	8.848	8.62085	8.6872	8.90917	8.80277	8.37761	8.57545	9.06458	8.7194	8.85297	9.31645	9.15323	9.27945	7.69456	7.9053	7.68058	8.96485	7.90715	8.10496	8.53649	9.94132	9.83821	9.04366	8.04512
ENSG00000137513	0.652089	8.11334	8.24929	8.07885	7.88274	7.73857	7.88276	8.04597	8.03249	7.87337	8.15089	7.87778	7.85737	7.97887	7.34896	7.73825	7.84956	7.53861	7.78294	7.67643	7.4543	7.39584	7.48178	7.88054	7.58099	7.81378	7.70502	7.50938	7.51934	7.43447	7.5272	7.41067	7.61215	7.44078	7.23537	9.57765	9.69193	9.73335	7.2161	6.05581	7.10482	6.95196	6.63799	7.09848	6.66011	6.59189	6.77064	6.22892	6.84211
ENSG00000137509	0.594071	10.3742	10.0668	10.2264	10.2277	10.2409	9.9775	10.2382	10.0396	10.3448	10.2028	10.277	10.4222	9.69436	10.7438	10.5478	10.8634	10.6867	10.8407	10.989	11.0212	10.6809	10.8365	10.6914	10.9572	10.6919	10.6061	10.5841	11.0168	10.7719	10.8227	10.8683	10.7334	11.1833	10.9262	6.98976	7.27561	6.62494	9.32269	9.18863	9.23484	9.53293	9.3835	8.60862	9.04695	9.87073	9.71808	9.83629	9.80151
ENSG00000137502	0.598358	5.56404	4.82016	5.26309	5.00965	5.63005	4.9093	4.85947	4.90989	4.84812	4.78575	5.09256	4.99533	5.17694	4.54327	4.78186	4.86543	4.87609	5.05168	4.64654	5.24906	5.20575	5.01207	5.38154	5.24598	5.16402	5.61249	4.78704	5.31602	5.05161	4.78329	5.13985	5.30289	5.1243	5.15039	7.05951	6.96593	7.01072	5.33318	6.15812	5.91497	5.91879	5.77596	5.88998	5.69406	5.03656	4.84981	4.93857	5.85877
ENSG00000137500	0.704283	9.54326	9.47445	9.58227	9.83757	9.64053	10.1079	9.93386	9.69559	9.89093	10.2067	9.96784	9.77904	10.0683	9.60095	9.9576	9.58418	9.43322	9.68157	9.92355	9.72243	9.98281	9.82175	9.58947	9.93124	9.91887	9.51648	9.62469	9.71324	9.60669	9.64555	9.62224	9.77145	9.99364	9.68822	5.92198	6.1418	9.12565	7.09423	6.24078	6.20037	8.35628	7.33467	7.46949	7.51456	10.1944	10.1514	9.68898	9.28153
ENSG00000073921	0.654744	6.87837	7.15953	7.04679	7.11431	7.1565	7.12743	7.19247	7.16913	7.34701	7.17797	7.05082	7.45669	7.11853	7.05781	6.97631	6.9424	6.99677	7.2872	7.14979	7.25689	7.22225	7.02514	7.09713	7.17823	7.14427	6.99035	6.96974	6.96782	6.97606	7.04378	7.05022	7.29672	7.2433	7.42124	7.29753	7.08114	7.03461	7.10029	6.32368	6.35223	6.54108	6.6079	6.30728	6.23937	7.64426	7.64374	7.56816	8.36755
ENSG00000174804	0.780889	8.51094	8.21885	8.10618	8.12163	8.1132	7.92087	7.95276	7.94976	8.09544	8.06167	8.14741	7.98057	8.04791	8.24947	8.4051	8.41243	8.4409	8.72755	9.07224	8.74136	8.68816	8.57621	8.40507	8.85078	8.72768	8.77964	8.78059	8.38049	8.45435	8.23803	8.68272	8.891	9.04925	9.02049	9.00149	8.7204	7.89135	8.72595	9.07491	9.07985	8.79946	8.87481	9.05792	8.70596	7.20487	6.75198	6.37906	6.14002
ENSG00000123892	0.588994	7.78241	7.8118	7.75418	8.03798	8.56948	8.10782	7.87726	8.33076	8.03215	8.09636	7.99506	8.27262	7.86263	7.83199	7.50645	7.83982	7.19998	7.02718	6.7849	7.34922	7.00616	7.21026	6.34654	7.39233	6.80716	6.79248	6.84531	6.93536	6.72618	7.27585	7.51254	7.155	7.4139	7.07089	7.26596	6.80064	7.46304	6.2337	6.21287	6.32156	6.31082	6.25721	6.31169	6.37045	4.91913	5.50757	5.04875	5.38689
ENSG00000110172	0.749059	9.6474	9.54064	9.5377	9.81725	9.68799	9.61973	9.60546	9.94287	9.79495	9.6745	9.70541	9.74051	10.3992	9.7352	9.89971	9.73758	9.54153	9.36224	9.52042	9.61885	9.64326	9.82663	9.29773	9.55063	9.55042	9.24399	9.50622	9.10391	9.87023	9.25951	9.58693	9.71603	9.46564	9.74233	5.20356	6.39891	6.30985	6.16874	5.70349	5.46542	5.5518	5.83877	5.2641	5.76584	6.98381	7.22158	5.88088	5.54165
ENSG00000166002	0.984477	6.43992	6.81961	6.78253	7.04686	6.72257	7.18931	7.0251	6.97556	6.79519	7.04558	6.38966	6.51908	6.77784	6.55699	6.67612	7.01341	6.76683	7.76817	6.79347	7.29414	7.25935	7.35679	7.51569	7.71156	6.90891	7.34545	7.19274	7.01742	6.92706	7.12341	7.2216	6.2831	6.88315	6.70154	9.38757	10.1971	9.89301	7.38672	6.73124	6.87905	7.06411	7.44134	7.08824	7.07863	8.07208	8.36594	7.15675	7.33355
ENSG00000166012	0.748432	9.07202	8.50124	8.91599	8.46648	8.5737	8.80926	8.53464	8.93292	8.50515	8.63492	8.6629	9.06027	7.86934	8.80082	9.14085	9.32037	9.13037	8.59613	8.9063	8.75445	8.72203	8.91104	8.49453	8.45383	8.3882	8.35925	8.44345	8.74227	8.76136	8.83487	8.81221	8.77677	8.39499	8.49065	5.88205	5.7865	5.75368	7.10718	6.45037	6.45958	5.9448	6.37658	6.2713	6.27142	6.25521	6.81915	6.10422	5.91185
ENSG00000152558	0.55967	10.4074	10.1255	10.2079	10.1733	10.2307	9.98882	10.2436	10.4978	10.2342	10.2233	10.2676	10.2838	10.1253	10.3241	10.4513	10.1865	10.2912	10.4721	10.7655	10.6308	10.7935	10.6525	10.7621	10.2941	10.6027	10.6298	10.6345	10.5977	10.8977	10.9391	10.34	10.837	10.4728	10.7154	7.43551	8.45802	7.42058	8.64341	7.08585	6.9262	7.0788	7.88853	6.88025	7.5314	8.29122	9.62033	7.18478	7.67421
ENSG00000137673	0.256597	7.51066	5.83951	4.91094	4.33955	4.7013	4.35881	4.24304	4.93207	4.73419	4.31245	6.21412	5.33842	4.77021	5.90297	7.06881	6.97446	6.69282	4.64198	5.24729	4.66469	4.40795	4.8667	4.37529	4.33155	4.37189	6.50032	4.90607	5.79486	4.71301	7.55148	8.86291	5.88453	6.66845	5.72398	5.35443	5.11958	4.86564	5.11458	5.46612	5.66148	4.88301	4.98197	4.99024	5.03134	4.78934	6.27785	4.84637	5.45702
ENSG00000137675	0.142679	5.76372	4.75507	5.5199	5.0291	5.34668	5.14276	4.83308	5.33459	5.43225	5.45248	5.40337	5.17239	5.61063	4.96672	5.35428	5.19137	5.79041	4.68102	5.42238	5.83343	5.36673	5.53544	4.76193	4.56044	5.15597	5.68799	5.64351	5.60191	5.3393	5.60701	5.84186	5.21227	5.21609	4.75048	5.42626	5.43526	5.33258	5.79186	6.32664	6.05509	5.85963	5.75766	5.70767	5.93687	4.81454	4.72568	5.14686	5.30343
ENSG00000166670	0.202517	4.86243	4.23165	4.40902	4.41151	4.21663	5.20602	4.03755	4.81504	4.46911	4.46221	4.8764	4.144	4.32993	4.88833	4.29267	4.52464	4.99366	4.19263	4.56003	4.65325	4.40712	4.73023	4.27538	4.22734	4.31995	4.16694	4.67571	4.45544	4.78767	4.83426	4.77742	4.25096	4.2466	4.39187	4.42854	4.37826	4.22881	4.52539	4.71068	5.00717	4.47613	4.7113	4.64411	4.50761	4.36619	4.3889	4.38108	4.56428
ENSG00000196611	0.148043	4.36229	4.48493	4.22154	4.53702	4.48028	4.46495	4.5226	4.50922	4.24148	4.47521	4.60578	4.30412	4.59686	4.48393	4.30127	4.4	4.38225	4.34897	4.69812	4.37998	4.40345	4.65038	4.26414	4.37476	4.22842	4.77658	4.72435	4.78586	4.52325	4.58677	4.75498	4.59321	4.48937	4.91974	4.21282	4.28207	4.23259	4.32634	4.37324	4.64805	4.20139	4.26863	4.25934	4.39518	4.12061	4.31848	4.37418	4.38069
ENSG00000149968	0.161109	4.30253	4.35543	4.36373	4.02264	4.547	4.34577	4.41456	4.34434	4.19632	4.41158	4.64943	4.37437	4.44049	4.70844	4.42553	4.46348	4.83182	3.84142	4.627	4.50916	4.61571	4.6474	4.40066	3.83106	4.32493	4.5571	4.73399	5.01512	4.58661	4.93571	4.28446	4.48309	4.63918	4.41381	4.70944	4.73129	4.59603	4.53134	5.42519	5.08051	4.6666	5.38447	4.94794	5.14182	4.43538	3.97335	4.64471	4.42745
ENSG00000110347	0.352806	4.73939	4.49156	4.64499	4.67869	4.97551	4.69268	4.231	4.77243	4.63335	4.93171	4.78106	4.28052	4.44219	4.57411	4.68377	4.03015	4.72517	4.26329	5.32266	5.16118	4.46415	4.799	4.51517	4.7765	4.70866	4.64865	4.94487	4.97859	4.98795	4.96277	4.99106	4.77867	4.77048	4.37676	5.36823	5.66094	5.25812	5.67697	6.21209	6.54045	5.73898	5.85635	5.96232	5.81833	4.44752	4.2773	4.44315	4.74197
ENSG00000137745	0.310056	5.60318	5.01863	5.69067	5.34346	6.17248	5.49793	5.05158	5.65779	5.22518	4.74328	5.4812	5.07906	5.53115	4.62469	4.87148	4.97528	5.46522	5.10672	4.91948	4.91897	5.35314	5.27104	4.40678	4.72083	5.28226	5.32322	5.67289	5.21622	5.26264	5.71648	5.30594	4.6851	5.245	4.93933	5.33501	5.40962	5.43035	5.42163	6.00868	6.0253	5.58371	5.69934	6.16437	5.91787	5.09358	4.91306	5.26311	5.04364
ENSG00000170962	0.50836	8.73821	7.67308	7.70512	7.38026	7.42991	7.24313	7.53832	7.45213	7.28185	7.57803	7.80862	7.58769	8.1217	8.49776	8.30169	8.2485	8.28503	7.29454	8.01321	7.67974	7.92042	7.79228	7.07353	7.53012	7.11662	7.431	7.42702	7.561	8.03582	8.63731	8.48404	8.22048	7.97392	8.26417	6.04062	6.01584	5.83783	10.3863	8.77233	8.75581	6.6907	7.55344	7.03922	6.50025	5.62802	6.203	5.2372	5.36662
ENSG00000196954	0.264143	6.03013	5.84559	6.30094	5.74984	6.38466	6.04395	6.05107	6.11941	5.69361	6.10341	5.76702	6.39899	6.74109	5.61151	5.54812	6.05268	6.09374	6.60906	6.49794	6.528	6.48653	6.34015	6.50829	6.15657	6.18531	6.72817	6.74502	6.46817	6.53443	6.36438	6.49858	6.28619	6.68665	6.00494	5.05167	5.04118	4.91072	5.46912	5.69279	5.77677	5.51081	5.57298	5.41491	5.28032	5.33423	4.95212	5.02382	5.27494
ENSG00000137752	0.12806	5.20818	4.9435	5.26126	5.04574	5.36752	4.95057	4.86946	4.95745	5.2314	5.29168	5.62325	5.32143	5.85088	5.45441	5.46449	5.13377	5.15284	5.85772	5.76849	5.43932	5.15873	5.4125	5.33837	5.48315	5.86861	5.71101	5.71755	5.37966	5.33135	5.94084	5.88401	5.64093	5.57697	5.30171	5.33203	5.21077	5.0605	5.74734	5.8501	5.84918	5.72931	5.59373	5.71955	5.66673	4.8569	4.90946	4.95523	5.18278
ENSG00000152402	0.730023	5.44358	6.03326	4.93669	5.78941	5.68397	5.64633	6.02856	5.70059	5.92613	5.73146	5.5428	5.71308	5.8256	5.26857	5.07302	5.12329	5.32542	5.46986	5.0355	5.1235	5.73753	5.41654	5.08113	5.37063	5.81101	5.63455	5.35684	5.17654	5.9822	6.11605	5.201	5.28018	5.67643	5.10497	6.28165	6.51495	6.73156	6.03578	6.81041	6.89005	6.42381	6.60025	6.69171	6.30825	5.3379	5.37375	6.13692	6.90945
ENSG00000170290	0.250835	5.72763	7.69234	6.45308	6.57625	7.10138	7.80249	6.31481	7.13772	8.07538	8.18216	7.79047	6.27892	4.62293	5.02664	10.2335	4.89919	5.79386	4.47722	4.88967	5.25838	5.39947	5.51709	4.75474	4.7743	5.26062	4.5774	5.1133	4.00873	5.27831	5.18675	5.55007	4.3801	4.90423	4.20415	7.29914	6.84719	7.36225	7.5948	8.04521	7.91274	7.78545	8.07663	7.97602	7.87122	5.85671	5.40135	6.57791	6.89632
ENSG00000110723	0.481266	5.00527	4.97081	5.15036	5.24561	5.0856	4.88111	5.09483	4.89843	5.07884	4.66802	4.99937	4.59147	4.74442	4.81323	5.47186	5.07272	5.67967	4.70594	5.16074	5.24937	5.11721	5.29741	4.84721	4.74213	5.05927	5.56386	4.92027	4.88784	4.98827	4.92781	5.20526	5.16369	4.54793	5.06608	5.5913	5.85615	5.48787	5.8466	6.8668	6.73585	6.32723	6.511	6.60026	6.59559	4.80912	4.90894	5.09657	4.87227
ENSG00000137710	0.847981	8.40073	9.04753	8.69068	8.63205	8.32326	8.17439	8.43583	8.42249	8.75531	8.22073	8.20613	8.72177	8.34004	7.85135	8.03465	7.61165	8.34413	8.75593	8.96844	8.71135	9.10011	8.76533	8.84259	8.49564	8.98203	8.94288	8.66882	8.68085	9.09097	8.87683	8.55113	8.99822	8.70143	8.97469	6.72115	6.96972	6.81226	7.30691	5.86193	6.02989	6.08086	7.07001	6.0619	6.02993	7.11504	7.91664	6.75712	7.02307
ENSG00000137707	0.750082	4.29649	4.35543	4.33997	4.5481	4.37325	4.44469	4.08645	4.31378	4.96681	5.2759	5.65039	4.42087	6.16981	4.50328	4.06958	4.33507	4.54661	3.92471	4.21694	4.55118	4.47754	4.02106	4.21907	3.91577	4.3833	4.76263	4.36153	4.50224	4.18546	4.25607	4.28473	4.22681	4.51821	4.24071	13.4302	13.666	13.7602	5.18691	5.8668	6.04061	7.1212	5.76551	6.70347	6.68338	8.89564	8.05034	10.0735	10.9708
ENSG00000137713	0.588669	6.71859	7.25442	7.24437	7.43951	7.1685	7.32791	7.44921	7.13299	7.33425	7.31974	7.32611	7.32611	7.46714	7.07248	7.05013	7.1018	7.18306	7.00077	6.8553	6.92394	7.0951	6.95509	6.99952	6.9745	7.13096	6.80633	6.8208	7.07118	6.7885	6.64862	6.97903	7.13599	6.64348	7.193	6.77219	6.65389	7.63961	6.22637	6.90452	6.62405	7.4002	6.7391	7.14533	7.25277	8.14728	8.11273	8.08297	8.01351
ENSG00000109846	0.327654	7.5563	7.03094	6.30309	7.09487	6.51448	6.97027	6.81091	6.37394	6.17485	6.44287	6.4279	6.15633	6.48604	7.85769	8.01847	7.59833	7.87237	7.66667	7.30771	7.11282	7.87425	7.28967	7.83145	8.15694	7.69	7.60979	7.03217	6.68844	7.50696	7.84474	7.9237	7.54657	7.41674	7.49288	6.6822	6.44007	6.42766	9.39645	8.07152	7.95541	6.98021	8.72193	7.46407	7.01264	6.92004	7.23055	6.47166	6.64268
ENSG00000150779	0.611558	10.6654	10.6637	10.6609	10.5612	10.8018	10.797	10.3534	10.3535	10.4451	10.8273	10.7926	10.1787	10.6274	10.2405	10.1729	10.2892	10.6547	10.8966	10.8325	10.8009	10.6196	10.6632	11.1831	11.1471	10.7374	10.8146	10.7091	10.645	10.4008	10.376	10.2205	10.644	10.64	10.6593	7.32848	8.68084	8.61982	9.7535	8.22804	8.58872	9.47857	10.1564	8.89118	9.64522	10.1938	10.3159	10.0149	10.1467
ENSG00000150782	0.28219	4.18956	3.82498	4.14453	4.21391	4.37305	4.01624	4.34214	3.91596	4.13176	4.23355	4.05041	4.08241	4.62199	3.99373	3.81277	4.22656	4.3775	4.55705	4.3184	4.34748	4.33242	4.21777	4.61832	4.67216	4.30132	4.74366	3.81743	4.38574	4.27801	4.19949	4.34203	4.10666	4.05242	4.56564	4.33051	3.89957	4.26973	4.47945	4.5841	4.52445	4.97872	4.41439	4.32832	4.81457	4.24589	4.49805	4.04299	3.93296
ENSG00000149295	0.738189	4.88362	5.11327	4.95782	4.93115	5.17206	5.09225	4.93235	5.08771	4.84239	4.97699	5.20648	5.0556	5.22414	5.31493	4.70932	5.06488	5.42624	4.97031	5.17666	5.06177	4.82168	5.24838	5.3818	5.08794	4.87678	5.2218	4.78713	5.09583	5.21825	5.23241	4.93326	5.17635	5.39061	5.22504	6.64563	6.57367	6.26712	7.20324	7.57002	7.71442	7.5691	7.42896	7.68244	7.70402	6.14232	5.89489	6.73214	7.02161
ENSG00000086827	0.814698	7.14329	7.09181	7.06245	7.33195	7.0936	7.45208	7.49285	7.18874	7.18443	7.12767	7.14763	7.05022	7.42082	7.21582	7.0316	7.07464	6.92785	7.41207	7.05559	7.18896	7.00763	6.95757	7.39267	7.09617	7.14143	7.06677	6.9078	7.04804	6.9267	6.98453	7.15855	7.11068	6.91718	7.07991	8.51743	8.29507	7.88231	7.64677	7.97493	7.66335	7.70642	7.82161	7.86944	7.48381	7.71552	7.73461	7.04215	6.98868
ENSG00000180425	0.918945	7.78605	7.34205	7.47862	6.85366	7.00054	7.22008	7.47144	7.25577	7.59327	7.42501	6.76213	7.57798	6.09341	7.64305	7.93856	8.07788	7.65528	7.89252	8.04414	7.97405	8.28424	8.09475	7.87399	8.05736	8.01811	8.08176	7.86962	8.30318	7.9311	7.83326	7.78243	8.18851	8.18026	8.38467	7.12383	7.45392	7.68508	6.53597	7.32778	6.97268	6.96944	7.12047	6.76929	7.23941	8.49922	7.50445	7.56106	7.79435
ENSG00000137634	0.116539	5.96552	5.12493	5.56345	5.1425	6.97512	4.844	4.6046	5.67813	4.91061	5.2235	6.72694	5.03859	6.73356	5.98217	5.75007	4.07021	5.99023	4.92613	5.91687	5.12811	5.1358	5.7417	6.03891	3.96138	5.58459	6.80875	5.98241	5.62277	5.63852	6.10993	5.55289	5.72356	5.94098	5.17725	6.18012	6.12585	5.93713	6.22016	7.36829	7.0277	6.9214	7.20397	7.20942	6.89888	5.21359	4.94372	5.54355	5.64233
[truncated: 5,591 more rows]
[truncated: 16 more columns]
